# Supplementary material for: Elevated virus infection of honey bee queens reduces methyl oleate production and destabilizes colony-level social structure
Source: Proc Natl Acad Sci U S A. 2025 Oct 14;122(42):e2518975122. doi: 10.1073/pnas.2518975122 (PMC12557728; doi:10.1073/pnas.2518975122)
Supplement: Supplementary file 2 — Dataset S01 (XLSX) [file pnas.2518975122.sd01.xlsx]

## Sheet: README
Sheet	Description
Pheromone exposure trial	Raw queen cell data derived from the pheromone exposure trial
Cage & field trial lipidome	All annotated lipids and relative abundance data derived from the cage & field queen virus infection studies. Head extracts
Cage & field all lipids POS	All molecular features (annotated and unannotated) and relative abundance data acquired from the cage & field queen virus infection studies - positive mode mass spectrometry data acquisition
Cage & field all lipids NEG	All molecular features (annotated and unannotated) and relative abundance data acquired from the cage & field queen virus infection studies - negative mode mass spectrometry data acquisition
Cage & field sample metadata	Sample metadata for the cage & field queen virus infection studies
Cage trial lipid virus stats	Statistical results of cage trial lipidomics analysis, using limma to regress relative lipid abundances against total virus infection of the queen (an additive metric in which copy numbers of each virus was summed, then log transformed)
Field trial lipid virus stats	Statistical results of field trial lipidomics analysis, using limma to regress relative lipid abundances against total virus infection of the queen (an additive metric in which copy numbers of each virus was summed, then log transformed)
Field trial ChemRich summary	Statistical results of structural enrichment analysis of field trial lipids that were differentially abundant with respect to queen virus infection
Field trial lipid super stats	Statistical results of field trial lipidomics analysis, using limma to regress relative lipid abundances against presence or absence of supersedure cells in the colony
Supersedure ChemRich summary	Statistical results of structural enrichment analysis of field trial lipids that were differentially abundant with respect to the presence or absence of supersedure cells
Restricted laying lipidomics	All annotated lipids and relative abundance data derived from the queens with and without laying restriction. Head extracts
Restricted laying metadata	Sample metadata for the queens with and without laying restriction
Restricted laying lipid stats	Statistical results of analysis of laying restricted and unrestricted queens, using limma to regress relative lipid abundances against restriction group (two levels)
Restricted laying protein data	Proteomics data derived from queens with and without restricted laying. Hemolymph extracts
Restricted laying protein stats	Statistical results of restricted laying protein data, using limma to compare relative protein abundances in restricted and unrestricted laying groups
Ovary section metadata	Sample metadata describing the ovary section sample groups. E = early vitellarium, M = mid vitellarium, L = late vitellarium, O = mature oocyte
Ovary section protein data	Proteomics data derived from ovary section samples
Ovary mass by colony size	Raw data relating queen ovary mass to the size of her colony (number of frames of bees)

## Sheet: Pheromone exposure trial
Colony	Group	Charged	Active	Cell.score	Total	Binom
1	QMP + MO	0	0	0	0	0
1	QMP + solvent	1	1	2	2	1
2	Control	0	0	0	0	0
2	Control	5	5	10	10	1
3	QMP + MO	0	0	0	0	0
3	QMP + solvent	5	0	10	5	1
4	QMP + MO	1	3	5	4	1
4	QMP + solvent	0	3	3	3	1
5	Control	2	0	4	2	1
5	Control	1	0	2	1	1
6	QMP + solvent	0	2	2	2	1
6	QMP + MO	2	0	4	2	1
7	QMP + solvent	2	1	5	3	1
7	QMP + MO	2	0	4	2	1
8	QMP + MO	0	0	0	0	0
8	QMP + solvent	1	0	2	1	1
9	Control	2	0	4	2	1
9	Control	4	0	8	4	1
10	QMP + MO	0	0	0	0	0
10	QMP + solvent	0	1	1	1	1
11	Control	2	1	5	3	1
11	Control	0	1	1	1	1
12	QMP + solvent	0	0	0	0	0
12	QMP + MO	0	0	0	0	0
13	QMP + solvent	0	0	0	0	0
13	QMP + MO	0	1	1	1	1
14	Control	6	0	12	6	1
14	Control	6	0	12	6	1
15	QMP + MO	0	0	0	0	0
15	QMP + solvent	1	0	2	1	1

## Sheet: Cage & field trial lipidome
Compound	FQ1	FQ2	FQ3	FQ4	FQ5	FQ6	FQ7	FQ8	FQ9	FQ10	FQ11	FQ12	FQ13	FQ14	FQ16	FQ17	FQ18	FQ19	FQ20	FQ21	FQ22	FQ23	FQ24	FQ27	FQ28	FQ29	FQ30	FQ31	FQ32	CQ1	CQ2	CQ3	CQ4	CQ5	CQ6	CQ7	CQ8	CQ9	CQ10	CQ11	CQ12	CQ13	CQ14	CQ15	CQ16	CQ17	CQ18	CQ19	CQ20
9-HDA	334389	358133	368568	148592	353514	233666	335256	246002	238230	353583	195722	246575	250270	255910	217583	126783	318375	199419	172118	272931	403353	238468	166801	302668	307475	247768	324638	281653	254867	369544	315675	163106	91288.6	178218	204549	209243	306088	361675	331398	150634	57346.6	151937	274164	155981	171038	145552	126787	394958	385194
9-ODA	884088	897273	755912	574620	788788	660947	793910	586966	663759	704612	753421	833495	719308	688002	592219	556314	714146	715629	671528	952932	782144	659242	531541	949461	653022	736511	734206	755082	653437	519666	777416	571413	410469	830837	915788	663715	863347	829663	919895	485077	365034	502456	946866	853756	539648	689992	553626	875260	916203
HOB	55253.4	45414	53517.5	30615.7	56931.6	15609.2	18733.5	15405.5	24463.7	51952.8	55712.7	63903.4	67515	43240.7	72976.6	27110.7	12926.2	55754.5	42593.2	31330.7	39030.5	24310.1	17814.1	73500	24262.2	34372.4	54275.6	28781.8	50836.8	10887.4	6311.25	6352.51	3214.34	7661.49	4252.93	5972.68	5942.85	3922.1	6749.92	5706.63	1058.67	13317.7	20984.1	9606.59	5981.47	17332.8	7645.51	11950.3	14455.3
HVA	8059.75	6896.51	11285.9	6799.66	9422.81	3535.39	2022.65	5403.42	4183.51	10001.4	7457.13	9407.27	10304.9	13916.2	12812.3	5275.54	2446.12	10160.5	6072.37	6047.83	4889.46	6386.34	5332.34	8916.97	3945.34	7250.33	8686.7	4387.31	5955.62	2243.71	2767.54	1506.63	842.501	2213.95	1985.32	1186.69	2585.53	1985.04	2558.58	1537.02	713.732	1611.08	4980.9	3395.58	1859.34	4294.62	1669.45	3609.72	4372.54
LEA	246.027	250.117	178.014	464.615	315.04	290.981	1435.05	710.241	349.394	227.662	263.035	235.183	229.679	482.945	199.598	347.119	214.337	405.442	464.473	208.42	328.196	469.544	369.323	1229.89	219.659	219.396	245.332	1274.03	244.015	264.582	302.023	297.589	291.698	316.922	260.655	341.52	286.675	300.796	315.288	262.887	3961.19	345.152	320.759	288.819	280.585	334.823	241.715	340.803	349.411
MO	10813	8320.29	7642.66	5381.97	9680.22	8638.32	3129.11	10017.9	8603.66	6510.5	7619.69	5333.95	7199.11	10387.7	7968.4	5548	5798.78	5169.7	3565.47	7245.24	6096.29	6412.51	4496.65	10056	4701.02	11727.8	6112.65	5884.52	9702.3	4419.7	5866.55	5201.65	4376.06	6882.7	4387.78	4961.5	5211.93	6811.95	4480.44	3143.79	2876.04	4526.98	6554.23	4535.62	4063.52	4662.76	3980.11	5253.43	5817.66
CA	163.448	99.6014	130.11	78.0502	142.53	97.1852	79.2415	107.9	92.8751	123.886	143.643	129.17	150.631	130.391	141.034	125.438	112.226	166.532	137.906	124.55	105.147	117.666	109.53	132.783	107.899	95.9891	141.522	115.972	101.509	99.7167	97.9673	89.5556	98.5701	99.6719	86.7428	75.929	92.263	85.7265	110.675	91.0001	100.689	110.61	95.5331	86.5886	86.0991	80.9338	74.1992	88.3882	101.906
10-HDA	110665	61945.6	79356.3	35755.9	77942	34651.4	53907.6	40237.6	44015.5	64927.9	67019.2	62032.3	127805	74774.5	41510.1	31963.3	44511.9	30997.5	41497.6	81047.2	63390.9	47499.3	23324.8	62134.7	119286	75633.9	107228	42765.7	41666.9	80252.9	65255.4	21991	12570.4	59183.2	43439.4	19683.7	79418.6	52447.1	51410.7	21484.9	4861.16	13335	43107.1	35312.6	12224.5	23116.6	12635.5	54354.1	46583.5
Trihydroxyoctadecenoic acid_POS	1170.83	1226.23	988.274	731.725	1236.89	849.908	1480.99	1118.95	682.269	1016.17	1362.13	1340.26	938.335	1129.77	711.413	985.018	1250.16	1058.06	736.221	2062.31	1280.33	1127.83	648.115	1670.15	801.797	1214.67	1372.73	833.125	601.091	949.496	1122.24	841.374	610.304	1260.6	1307.04	910.652	1108.24	1027.44	1570.52	601.326	527.374	657.576	1098.21	1305.34	880.668	853.138	729.092	1263.02	1549.43
HYDROXYDECANOATE_POS	52029.3	27446.1	29470.5	17637.6	37853.9	16038.8	18204.3	16104.8	15653.8	33755	28984	25549	41189.3	29630.9	18262.4	13632.6	13957.4	10008.9	16691.2	18139.3	21140.6	19172.4	9253.27	22179.6	20873.7	15759.6	51568	11891.2	19510	7750.05	9318.39	5427.02	2911.96	8903.49	5619.31	4148.15	12333.1	8241.95	12058.4	3019.19	1361.35	3850.55	10674.7	6904.55	3499.7	5294.62	3125.58	8825.79	8952.03
PGB2_POS	425.099	346.733	272.798	276.98	354.965	422.948	318.673	309.312	292.147	324.238	532.694	325.453	384.811	382.433	363.678	379.259	365.091	246.501	283.67	577.422	317.518	316.339	200.41	397.179	335.685	348.235	626.801	230.478	252.959	327.275	340.691	325.628	221.643	364.082	385.464	405.606	326.078	271.676	355.631	257.362	222.18	240.466	431.236	469.027	255.605	363.47	254.831	483.133	550.153
PGG2_POS	2329.97	2281.46	2062.22	1279.61	1840.36	1268.37	2276.27	1448.16	1280.8	1419.21	1706.31	2112.78	1329.69	1639.1	1076.32	1725.37	2146.41	1637.03	1406.33	3009.09	2264.55	1798.64	1389.48	3082.55	1680.7	2021.09	2077.2	1778.81	1377.96	1183.49	1400.11	995.832	582.485	1379.54	1994.24	1038.69	1612.2	1445.06	1838.01	864.09	270.281	549.279	2014.62	1398.99	707.481	866.66	839.348	2068.5	1860.06
Hydroxy-PGE2_POS	412.597	476.208	439.108	104.293	273.463	200.476	496.953	273.407	316.553	290.335	176.22	263.214	415.387	225.036	286.687	78.5781	330.249	176.769	184.777	334.002	479.222	174.728	163.4	376.5	268.753	189.307	397.311	317.261	172.336	77.1598	175.466	43.8178	42.1191	77.0511	84.102	71.3233	152.866	136.031	158.508	56.0423	16.6619	51.8921	136.085	71.4531	70.8505	56.8674	46.5207	242.324	270.957
Hydroxydodecanoic acid_POS	3148.41	2843.41	3069.21	1618.09	2914.66	2269.24	2265.31	2378.57	2264.28	3398.69	2205.16	2684.49	2215.77	2614.76	2006.55	1968.39	2431.79	1774.35	1607.32	2278.61	2950.76	1868.4	1916.23	2128.16	2702.16	2311.48	3211.63	2276.85	2289.5	2477.02	1863.52	1269.76	949.453	1341.05	1243.96	1388.87	2101.28	2449.54	1906.8	928.321	608.701	844.466	1802.99	1299.73	1054.66	1213.21	923.824	2091.85	1800.76
Hydroxycapric acid_POS	18949.8	22607.9	24401.2	6729.25	21360.4	11744.2	18933.7	13705.1	17762.8	17897.6	9472.95	12900.5	15453.7	14744.6	12986.3	7333.17	16921.1	9107.31	10104.2	14681.2	18154.1	10656.7	8137.96	21051.7	13423.3	14915.9	15064.6	15039.8	12659.3	11738.9	20091	8888.17	6110.58	12025.4	12098.5	13153.6	18036.8	24192.2	26813.7	5991.98	4679.45	11924.7	16149.7	10084.9	10775.3	11706.9	9063.06	36233.6	31866.4
Hydroxycaprylic acid_POS	80701.2	117875	75202.2	34001.3	109339	76675.2	23095.9	46744.2	72570.8	86051.9	57003.4	65436.7	79152.9	52703.3	58397.1	36821.5	35682	54173.3	59563.4	51017.9	52249.3	53850	23879.4	80254.1	56757.2	43215.7	78185.8	64632.2	74083.3	34550	81675.9	29954.4	19129.5	64785.9	68855.7	27609.4	58601.3	56368	71618.8	29993.6	12167.3	23056.5	83804.3	79979	43109.5	57262.4	45334.8	105974	91108.6
Dihydro-PGE1_POS	18565.8	10152.7	15197.8	3941.21	9935.13	5480.85	10463.9	5524.08	7366.79	7715.78	8306.71	7853.92	16386.9	10153.5	5871.06	5408.58	7795.88	3144.18	5941.77	10575.1	11316.6	5901.03	3917.74	8972.77	12093.5	10643.1	16441	6286.82	6122.7	3050.05	3229.07	1408.94	788.996	2718.54	2005.83	1239.14	4148.76	2378.61	3612.44	743.356	243.551	1122.43	2915.42	2714.42	1115.64	2333.69	968.575	4720	4234.22
Dihydro-hydroxyPGE1_POS	430.678	195.692	270.058	82.7463	271.945	192.348	206.579	129.565	183.972	146.899	256.997	192.304	363.58	225.065	213.003	156.913	131.502	92.8715	194.936	209.881	225.056	117.639	89.4496	242.763	184.463	135.435	376.405	121.609	162.966	37.5627	84.4394	42.9262	42.7161	59.2702	44.7174	46.6985	80.3294	48.2998	75.3989	35.8891	19.2865	32.7653	73.3826	68.1052	32.2385	61.392	36.7064	66.6844	71.6618
Oxo-dodecenoic acid_POS	64986.6	61341.2	46327.7	29530.4	47424.9	32657.3	41508.2	36751.6	41354.4	38242	48148.1	50884.7	44117.9	40480.4	26249.2	39221.6	43309.4	38348.4	26229.5	72362.4	49486.2	37121.9	32151.2	70415.1	45242.2	47858	56649.1	41051	32359.1	30632.3	40544.4	26712	17341.3	49146.8	54248.2	27215.6	42294.9	48319.3	49525.4	23292.5	11854.9	15371.7	51184	44716.4	20185.9	28548.3	24589.1	44808.9	46911.2
Oleic Acid ethyl ester_POS	10667.4	12975.1	9770.91	7206.01	10664.8	32400.7	4448.31	9440.11	21343.1	5559.42	9779.76	9756.96	6377.5	7650.6	8684.66	12305.7	9809.9	8514.86	15971	8953.81	7078.91	6167.63	4649.76	12041.1	11523.3	9816.46	13639.1	8881.86	11280	10402.7	28931	19672.2	8464.48	12645.4	16710.8	12040.2	21611.7	12239.5	7483.06	4844.96	4456.15	18436.2	9741.31	12532.9	9253.64	12499.3	9232.21	12539.7	13185.9
Dihydro-keto Prostaglandin D1_POS	41274.2	26469.5	36451.9	10606.3	24994.8	13057.2	29119.5	12825.2	16912.4	18132.9	21367.4	22382	32222.1	22437.3	14894.9	12870.1	20935.1	10312.3	15474.8	36668.2	29976.5	15364.6	11757.3	27843.4	28537.8	32211	36586.2	18178.2	14622.6	10800.7	9484.65	4357.42	2613.79	8941.36	7464.56	4385.37	12315.1	6774.41	11605.8	2931.75	1366.81	3707.03	9973.69	8117.43	3574.2	6941.64	3347.6	16843.9	13205.7
Dinor Prostaglandin E1_POS	70945.9	77929.8	54380.1	22576	45777.6	39312	39319	28018.2	49984	39268.2	47612.3	48869.9	49469.7	33357.5	35306	32273	29347.4	35780.9	36919.8	53476.1	42616.6	34848.7	26738.1	67178.6	44127.5	61838.4	55587.7	43129.6	45787.4	6878.21	17103.5	5807.44	4006.16	13578	18065.5	6829.53	20190	11630.1	12699.7	5288.51	1090.78	5769.64	22590.8	18225	8099.34	16263	9346.89	31081.9	27227.2
Dihydro Prostaglandin F1a_POS	3735.19	1197.05	2200.66	584.51	1457.55	843.779	1356.08	780.229	981.081	1204.62	1299.34	1510.56	2710.92	1725.44	956.22	879.883	920.502	381.44	889.968	1154.24	1546.19	873.368	552.584	1138.63	1413.48	1016.62	3252.61	742.14	849.419	147.897	316.776	108.046	89.0213	195.681	161.652	119.401	443.449	216.774	468.071	83.6259	42.2709	129.866	344.813	267.578	116.236	198.051	107.99	431.119	362.345
Dihydro-keto-tetranor PGF1a_POS	4564.03	3560.73	1915.82	1226.52	2617.25	4289.13	1280.36	1457.87	3647.99	2941.63	2149.57	2749.56	3178.91	2468.55	1485.15	2818.27	1538.37	2143.98	1525.45	2317.96	1943.56	1868.48	1964.73	3434.5	2359.44	3034.55	3867.13	2303.07	2595.96	307.266	764.102	418.919	303.689	714.046	883.158	320.61	682.234	671.94	699.977	288.689	122.554	232.429	1078.16	1285.97	425.954	920.94	543.189	1226.26	985.507
LysoPE(16:1/0:0)_POS	7.36549	3.39578	8.7562	109.189	22.2512	12.2736	460.434	236.396	29.555	8.71365	5.75592	10.7068	15.1955	86.0572	19.3281	35.7033	29.5778	79.0855	65.1697	14.7754	103.138	115.186	44.8828	381.078	13.4916	10.8933	25.4047	263.559	20.3469	12.4558	13.2581	3.28537	9.81147	7.65021	7.16432	8.27566	12.0698	11.3613	7.18018	47.8342	1133.93	11.0774	7.71362	6.76359	9.3419	10.2272	17.3324	10.7724	10.9877
OPDA_POS	2587.22	1941.27	2126.3	673.173	2168.43	1392.68	1357.01	1140.92	1554.87	1742.52	1388	1498.73	2404.98	1230.32	1288.03	988.027	1135.47	878.107	937.149	1699.42	1606.53	1082.9	892.403	1414.9	2277.24	2267.43	2337.38	1153.21	1740.75	640.666	963.613	344.366	308.076	670.938	525.072	345.98	876.491	512.517	631.633	272.668	153.214	343.96	707.632	726.778	367.581	610.194	337.142	1251.76	993.547
Trihydroxy-octadecenoic acid_POS	690.694	1172.25	1371.16	234.16	1089.05	643.409	546.417	461.284	890.259	758.043	456.489	640.06	896.866	649.046	512.77	387.59	624.736	357.529	596.501	487.894	655.724	585.414	291.672	792.818	668.881	651.998	686.79	677.203	489.06	134.673	283.543	112.83	73.6329	137.675	175.194	137.501	211.473	231.497	398.712	92.6429	40.7466	169.149	222.776	203.532	144.309	298.779	126.037	573.773	579.733
DEHYDRO-LEUKOTRIENE B4_POS	179.879	151.848	133.909	198.707	84.9079	158.218	147.039	141.54	98.3557	114.626	190.657	148.077	97.4938	98.6663	72.475	104.084	192.919	102.83	60.8577	331.59	168.266	111.464	85.4211	212.275	198.656	197.44	297.308	104.534	105.082	223.059	132.74	138.345	81.0677	183.309	211.744	144.023	169.189	120.09	246.022	98.5098	64.6535	84.4321	241.161	169.165	113.487	115.086	40.3386	201.978	272.144
Cer 8:0;2O/6:0_POS	619.468	498.2	412.656	428.002	467.597	367.989	322.872	660.165	335.312	402.475	490.536	623.383	294.426	479.629	362.729	269.329	443.948	436.468	215.042	703.267	473.446	306.193	320.656	641.313	614.128	341.144	688.969	517.686	375.246	294.677	420.956	389.158	215.69	903.743	569.998	489.153	578.574	519.521	664.723	219.535	203.361	104.588	423.23	275.807	255.858	219.998	180.442	695.438	583.638
Cer 8:0;2O/8:0_POS	248.762	159.824	127.543	175.94	124.723	118.416	110.408	157.473	78.2699	111.32	108.647	184.535	58.2313	108.661	112.559	86.0613	119.489	118.072	63.5646	214.547	138.337	146.75	110.45	226.914	161.46	106.1	202.349	195.749	134.947	61.3748	118.016	115.81	105.671	233.119	231.451	203.847	152.312	151.367	269.103	65.3385	53.5065	24.7314	115.334	62.0305	61.0832	34.7142	57.1197	220.544	162.134
CL 32:2_32:2_POS	529.616	767.304	1043.9	1570.4	720.541	751.242	891.577	687.532	1209.25	680.478	1290.54	669.175	860.768	543.491	501.812	1504.36	1085.8	514.263	413.753	921.724	1277.65	1053.99	1389.87	536.735	672.707	1045.23	591.007	674.254	1047.95	408.077	258.559	539.154	452.693	453.295	446.504	370.882	220.31	413.357	585.429	395.45	371.399	442.586	288.336	406.552	451.974	247.455	464.175	260.38	281.832
CL 34:2_32:2_POS	5038.14	5390.87	6852.65	9670.02	4120.38	4850.77	3595.75	4586.33	7625.62	5195.83	6626.37	4279.08	4803.69	3982.79	4368.67	5530.21	5118.22	4147.16	3482.18	4928.18	6775.99	5625.22	6600.11	3709.57	5653.82	5359.35	4066.8	4009.98	6127.35	3328.39	2690.54	4896.12	3544.62	5006.42	3463.63	3940.83	2495.78	4223.45	5193.16	3869.83	3543.38	3880.88	3175.11	3316.02	4189.46	1926.66	3979.7	2594.7	2537.49
CL 34:2_34:2_POS	16322.3	18842.9	19149.3	21916.2	15028.1	13689.4	8048.76	11251.7	20678.9	17510.2	16412.1	13356.7	12873.8	10643.6	14726.7	12158	11643.2	16125.5	10752.4	14170.6	18136.4	15537.5	14865.9	12434.7	19116.2	12736.1	12172.1	12865.5	15056	13153.4	12983.4	18704.7	13803.1	19191.9	13442.5	16260.7	11894.9	18499.8	20882.6	13754.3	14863.2	15569.5	14341	14196.1	17450.6	8442.86	16912.7	11737.4	11572.9
CL 34:2_34:4_POS	3105.94	3232.99	4115.12	5347.13	2583.61	2322.17	1611.83	3221.93	4804.14	3006.88	3866.56	2460.94	2477.42	2557	2659.46	4645.73	2443.3	2675.2	2387.36	3033.03	2713.76	3391.55	4398.66	1830.65	2448.62	2928.1	3011.04	2492.86	3339.3	1168.28	782.407	1478.55	970.562	1463.77	911.373	1060.42	697.789	1465.46	1584.38	933.354	728.113	1388.64	1264.39	992.459	1483.95	753.844	1226.91	1181.75	891.747
CL 34:2_36:2_POS	28909.5	34854.7	31120.8	29529.2	26491.1	22218.4	13181.8	16422.7	30006.3	30963.3	25173.4	22046.7	20129.4	16207.8	28196.1	18724.2	16149.5	30863.6	18365.4	23631.4	26601.1	24434.1	20206.2	23399.8	32561.4	18627.3	20103.3	22533.2	22172.9	25007.6	27056.2	31661.5	24598.7	32375.2	24655.8	27654.9	24531.4	37067.9	37157.8	23272.7	26630.8	29250.5	26304.5	27033.1	32856.8	17395	33904.9	25301	27265.7
CL 34:4_36:4_POS	1534.65	1423.26	1512.7	1563.74	1143.12	951.672	746.086	1468.57	1931.43	1259.95	1381.14	1017.54	1086.57	1265.78	941.046	1732.38	860.839	1045.43	1348.94	1047.91	1002.31	1284.35	1515.02	790.718	845.459	1158.96	1276.61	1033.46	1288.92	509.561	417.967	635.967	577.514	715.838	510.846	561.242	466.497	682.571	789.751	558.409	541.925	662.793	521.681	569.715	620.118	444.364	647.344	564.03	532.091
CL 36:2_36:2_POS	22987.9	30579.6	25168	18845.1	21921.4	18086.4	11382	11837.7	21795.3	28744.7	18556.6	16414	15653	13125.5	23028.9	16549	11419.3	27573.2	15251.7	19706.2	21861.1	19219	12669.2	20808.5	23653.8	13843.4	15511.2	20187.7	16699.2	24158.9	25829.5	26925.8	26768.7	28624.6	22822.6	23562	24834.4	37441.3	32874.6	20226.8	26576.7	35548.2	22299.2	22976.5	28811.8	15107.3	31590.1	25004.6	29072.2
Cuminyl alcohol_POS	58086	60429.7	63851.5	24508.1	62810.9	39638.6	58458.6	42571.7	39054.9	62770.7	32172.6	41963.7	42709.8	43313.6	36130.2	21064	56883.8	33113.2	26878.8	46251.6	73762.5	40165.7	29420.2	48117.5	54438.5	43234.5	56891.3	46255.8	43894.6	69752.9	55081	27473.1	15636.1	26941.9	31191.1	35231.5	53162.6	63775.5	52878.5	26858.5	8788.55	25087.1	43847.7	22979.4	28621.7	21727.8	19669.1	67693.7	63643.9
DG 16:0_16:1_POS	41269	20099.6	28392.9	38445.3	30784.7	20577.4	9837.97	22027.2	33142.4	19587.9	25589.2	23491.7	27577.5	21403.5	16473.5	11349.9	19446.7	15783.7	20029.1	17505.8	20713.3	13478.3	28389.5	16553.7	20056.8	21707.6	25621.3	17982.3	15002	5619.65	15650.4	23901.7	11297.7	10266.3	13085.8	12642	14939.3	12710.5	7490.35	10874.6	12012.8	20565.4	13963.5	10624.5	9330.1	19375.9	14700.9	10477.5	15914.9
DG 18:1_18:1_POS	77478.5	66647.3	68035.8	64499.3	71250.1	53483.8	53458.6	60330.3	69993.5	64272.1	71597.5	70888	82312.6	60083	66342.5	70031.7	58405.1	84154.9	70292.8	72397.4	75964.4	65982.1	58288.5	70403.5	55559.2	54779.8	70248.5	74439.6	49437.7	70115.7	83704.4	107325	72407.2	80903.7	76083.7	88273.3	106778	103143	87764.9	52539.5	88478.6	99913.9	81184.4	76598.3	66754.3	89968.4	85360.3	72748.1	95142.4
DG 18:1_18:2_POS	9566.89	7278.69	7313.1	8968.65	8711.94	6388.53	4929.66	6670.4	9181.31	7354.31	8611.76	6898.66	8717.77	6618.25	7598.25	9663.13	6335.24	7609.35	8033.12	7443.59	6838.88	5761.98	7717.99	6112.22	6463.95	6779.03	7524.48	7161.26	5451.05	5352.13	5800.73	7120.21	5782.69	5268.64	4772.98	5821.25	6025.49	6260.83	6480.47	3923.74	4544.7	7171.99	5793.39	5478.81	5141.74	5751.02	5009.71	5450.69	5196.24
DG 18:1_18:3_POS	9866.09	6700.24	7431.02	7422.82	8292.62	6182.2	4849.74	7100.84	8204.51	6959.84	8699.38	5810.2	8766.55	7499.14	6645.26	7833.27	5884.41	6247.31	7810.71	5829.28	5037.75	5207.12	7179.74	6175.81	5735.89	5963.71	7085.86	6879.78	5562.49	4818.85	4476.72	4428.01	4187.09	3214.12	3953.98	4140.02	4205.14	4309.56	4665.19	3246.2	3640.64	3838.68	4912.03	4119.82	3981.47	4229.25	3755.75	3386.24	4018.52
DG 19:0_19:0_POS	9569.57	10644.1	8438.29	8847.37	8942.6	8904.35	6544.8	7838.06	10656	8902.39	7504.97	8551.41	9475.97	8930.27	7822.05	6151.27	6321.19	6731.21	5624.37	7790.3	8709.09	8008.4	7013.63	8476.29	6038.27	7539.19	7914.64	7544.21	8738.82	9478.2	15670.5	11566.8	8758.67	10436	12229.9	13311.8	16476.2	13840.5	7751.19	8990.47	16471.5	11085.1	11848.7	9128.48	10542.2	12380.2	8721.08	11227.6	10465.9
DG O-16:0_18:1_POS	23287.2	17950.4	12580.9	13768.2	16932.2	20774.6	17294.5	13316.2	17013.5	14819.4	13241.4	13968.6	13322.1	9831.5	10261	9699.3	8525.14	10088.9	13277.8	16599.3	17975	14854.1	8669.74	15505.2	12450.8	15044.4	17397.7	14250.5	20060.3	23532.2	24896.2	27565.1	18268.8	25690.5	27678.7	64390.7	50551.6	26877.1	20298.8	26296.8	32126.5	43182.3	31001.2	27165.1	27201.7	37649.5	27683.3	29107	30094.5
DG O-20:0_18:1_POS	47529.3	42174.6	30756.5	30502.4	35624.9	38003.7	43466	33177.7	37725.8	31362.1	31134.6	36842.7	30091	31911.5	29998.8	28560.7	23013.9	35041.2	20519.6	30175	37960.2	41641.9	22426.8	49871.3	38454.3	45587.1	38383.1	44228.1	38177.2	70637.6	65507.7	75813.7	51887.9	62865.5	54967.6	106573	118959	66061	68838.7	56601.3	68761.7	71030.4	53626.9	65378.1	77595.9	68400.6	60987.7	60951.1	72583
DG O-20:0_21:1_POS	2124.23	2350.74	2022.29	2363.44	2270.96	2307.39	2315.08	2188.1	2760.5	1770.84	2416.13	2026.66	2588.41	1854.49	2264.19	1968.23	1714.25	2011.75	1451.87	1936.53	2139.48	2243.67	1743.12	2619.5	2194.56	2058.69	2283.13	2107.93	2008.21	2925.99	2995.43	3687.8	1930.37	3537	2811.15	5106.9	5950.27	3461.86	3952.87	3605.33	3286.66	3712.38	3823.34	3346.94	3674.94	3580.16	3238.39	3610.48	4018.04
Glyceryl trioleate_POS	289680	409411	271151	239417	510980	350018	87376	342542	267932	368250	258448	241871	364703	307122	423554	168680	133189	246507	279292	220432	178358	308884	188354	228882	196682	207975	322161	199463	301055	155555	645028	467216	522922	359845	474260	561859	463346	523469	231311	148426	321109	490718	332832	228382	462148	519908	429308	393976	503051
Hexadecanedioic acid_POS	2159.84	2171.31	1557.15	1453.87	1531.96	1630.58	1822.81	1573.28	1287.57	1679.62	1892.42	2582.83	1510.88	1572.98	992.867	1485.04	1559.09	1011.51	660.751	2240.62	1792.7	1553.63	988.361	2145.88	1243.83	1501.19	3182.79	976.667	1181.32	1531.97	1554.59	1299.91	747.667	1413.53	2052.98	1725.56	1822.95	1908.58	2070.22	905.322	566.531	1135.27	1955.19	1482.65	950.56	1149.66	780.742	1278.06	1797.35
Prostaglandin D2_POS	2902.46	2404.75	2519.13	876.724	1818.77	1351.87	3125.77	1101.97	1188.11	1730.5	1292.49	1612.32	1671.12	1377.52	1432.67	1086.21	1882.92	920.268	1268.2	2311.56	3053.43	1353.84	1397.73	2026.51	2073.88	2086.92	2407.3	1988.88	1310.69	561.771	585.348	211.379	132.178	356.585	375.607	316.473	636.706	506.543	611.153	211.278	60.8664	213.067	703.009	375.34	220.691	313.796	175.755	947.453	873.07
Prostaglandin E1_POS	4180.9	2718.23	3318.57	1013.41	2277.99	1404.88	2427.58	1086.61	1567.03	1498.86	2275.36	2326.7	2874.33	2215.78	1387.19	1375.98	1669.12	1022.58	1631.54	3294.64	2460.49	1461.89	995.119	2975.05	2171.25	2306.03	3742.19	1673.69	1398.95	388.222	636.607	268.181	132.307	635.992	566.754	254.804	785.702	470.359	858.588	173.033	65.0664	282.03	767.507	651.143	286.524	535.919	252.939	1115.15	1038.46
Prostaglandin F3a_POS	77235.7	46062.1	62184.5	18625.1	38896.6	18198.2	57274.4	17113.1	25476.5	25849	45259.3	42238.1	55266.9	30968.1	25974.4	23875.5	37145.4	25319.6	28095.9	94126.5	54665.7	30365.5	19582.1	58072.1	64736.1	80948.1	69714.7	34978.7	22743.3	25636.8	26051.3	7692.81	3337.2	25584.8	19885.7	7717.37	30588.3	13591.8	19451.1	6240.06	992.11	5675.02	20669.3	14684	5505.7	11849.3	5420.3	31064.1	30526.5
Dihydro PGE1_POS	1671.65	2116.81	1080.96	507.401	1178.25	994.149	501.354	673.579	1194.99	1020.02	1227.18	892.777	1426.09	1157.09	719.543	894.082	660.719	493.242	846.202	1151.33	862.039	674.806	411.124	1495.28	1003.11	935.306	1604.76	915.799	966.291	104.903	252.842	157.733	106.903	321.497	275.579	110.017	315.402	233.357	399.712	70.9901	15.0981	104.077	369.101	350.384	133.17	317.73	143.505	434.133	414.077
Keto-prostaglandin F1a_POS	2719.87	2283.41	2421.3	875.879	1753.85	1168.16	2532.38	1136.12	1260.97	1381.98	1387.35	1614.57	1607.51	1300.13	1170.04	935.306	2086.02	1176.7	1148.9	2871.2	2422.08	1357.08	1204.28	2254.87	1959.03	2196.15	2344.1	1622.81	1145.54	836.672	867.891	482.079	387.217	710.933	818.884	588.342	929.891	790.073	971.592	411.093	237.201	410.908	958.537	709.074	525.78	595.332	397.406	1327.78	1253.86
Dehydro-thromboxane B2_POS	344.849	514.853	267.947	101.807	180.449	230.324	275.804	141.063	218.295	172.131	232.676	339.11	146.065	171.462	166.052	95.8266	177.47	228.518	166.195	485.399	230.944	177.976	184.013	487.564	133.825	164.266	280.242	265.373	168.157	60.361	213.992	78.3118	62.4775	262.364	222.946	124.481	192.39	158.136	270.937	99.1884	39.0019	70.9314	185.256	189.927	83.7044	126.515	74.6847	240.038	275.354
TriHOME_POS	22385.6	13085.5	16335.6	4283.77	14831.5	7756.89	7857.58	6079.48	9029.39	11284.2	11345.9	12221.3	17572.1	10252.8	7830.48	8063.04	5958.56	3959.03	7084.1	7762.54	9543.07	7586.07	3929.19	10454.1	10471.8	8493.67	16477.5	6065.18	9355.44	1115.88	2540.71	991.749	683.598	1721.18	1589.35	896.82	2846.97	1646.97	2966.08	704.899	227.738	1027.66	3134.4	2373.92	1122.65	2313.15	1066.78	4118.06	3907.26
Thromboxane B3_POS	2434.45	1123.15	2286.53	476.878	1415.18	708.396	2284.19	883.607	1034.14	850.744	1530.04	1150.18	2673.27	1251.55	1170.98	737.535	1162.89	713.239	881.719	3080.07	2047.72	913.632	582.28	1423.98	2255.27	2383.07	1872.69	967.946	836.451	803.955	1018.53	308.103	175.581	947.732	557.626	274.619	890.684	455.131	474.58	209.751	80.8905	187.339	542.491	806.872	240.315	581.884	253.052	732.965	796.924
Thromboxane B3_isomer_POS	7888.5	11522.1	6175.91	2175.08	5148.07	5346.56	6421.56	3319.61	4855.1	4252.33	5535.73	8411.98	3925.59	4252.8	3681.16	2408.42	4128.82	5386.74	4079.12	11247.6	6006.72	4350.87	3705.71	11693.8	3373.63	3987.9	6287.48	5500.14	3770.05	1440.89	5497.95	1529.94	886.311	5688.05	5689.82	3172.69	4638.62	3604.42	6394.8	1773.29	753.202	1470.34	4346.89	4595.07	2006.34	3170.07	1921.39	6226.89	6844.83
Prostaglandin D1_POS	4121.99	2449.92	3632.04	950.604	2502.21	1299.8	2974.39	1353.78	1682.97	1803.34	2245.9	2109.75	3396.1	2270.57	1433.17	1284.23	2161.21	984.164	1420.74	3893.4	3006.91	1458.79	1115.59	2678.33	3144.47	3514.08	3602.08	1709.49	1546.99	1424.35	1214.39	563.323	394.616	1039.69	936.439	557.923	1543.47	870.323	1316.84	402.44	251.173	451.175	1112.69	1012.24	456.419	815.535	410.134	1968.75	1540.95
Arachidyl carnitine_POS	116.876	85.0016	105.139	138.94	200.667	81.5136	54.2944	62.7672	121.631	133.144	146.476	138.149	178.478	141.292	60.7806	96.8691	65.9225	139.946	167.122	134.865	61.5266	63.6872	182.873	99.5549	79.7585	68.8142	95.1303	81.1575	97.8668	100.599	66.5413	58.0099	139.623	106.541	84.2882	125.628	100.613	81.2236	107.627	62.2873	109.982	111.03	98.4289	85.8145	74.5221	45.811	59.69	97.5468	70.8139
DG(16:0/22:1/0:0)_POS	322.95	328.514	179.834	252.713	239.387	196.04	274.688	185.705	301.209	319.123	204.603	296.096	373.917	188.821	269.049	169.311	218.737	170.16	117.252	127.485	202.557	191.641	203.417	315.092	141.949	204.213	199.4	169.59	332.055	412.606	438.398	359.328	434.926	399.622	409.403	409.284	403.072	488.531	298.472	236.305	341.556	191.12	402.649	355.652	396.473	666.028	362.546	444.778	377.092
DG(18:0/18:1/0:0)_POS	2129.71	1483.17	2121.06	1916.94	2597.57	1832.26	1785.81	2317.4	1690.78	1562.59	2134.08	611.645	2606.26	959.9	1940.01	1833.31	2006.64	975.94	1913.53	488.087	550.962	887.534	2018.6	1828.81	2238.44	1467.9	1472.99	526.025	1330.18	1345.63	885.97	2518.16	1418.86	1974.01	1636.25	1624.29	919.491	1962.33	1632.9	1524.75	1534.8	2702.72	1687.95	1183.67	1593.89	2125.31	1856.47	1347.04	1061.65
PC(18:0/16:0)_POS	54653.8	56796.4	58101.6	56658.1	57980.4	55282	54598.2	55182.3	63017.5	55224.4	57718.8	54003.8	53349.3	52718.1	53259.3	51923	49837.7	55421.6	50959	56230.7	51335.1	52833.7	61759.2	51625.9	61086.9	56470.4	53897.3	51539.8	57006	54084.9	64720.2	64903.7	64674.7	60445.7	58217.8	75714.4	61933.2	68603.5	58507.1	54740.4	41177.1	62798	64450.5	58836.8	60405.9	50599.4	54314.7	57201.7	68014.5
PC(18:0/18:1)_POS	592459	647932	586166	551936	593583	549467	420585	482400	704403	573536	541583	521176	551741	486010	668764	499128	433146	589866	510220	531712	487245	504853	518848	428370	546418	533378	495698	413585	584183	433038	521721	615092	548682	550895	474038	609584	541973	640071	530551	432415	275601	661035	608282	544322	613119	425506	504986	463291	517193
PC(18:3/P-16:0)_POS	6820.03	6994.9	6381.4	7183.5	6795.38	5991.24	3894.74	5637.21	8236.07	7029.96	7042.55	5856.15	7030.47	6139.24	4506.56	7051.73	4541.09	6260.08	5941.21	4539.79	3702.81	6335.59	6564.25	5754.91	6140.12	6198.08	6890.43	6008.52	6899.2	3877.32	3824.69	4666.51	5442.27	5227.45	2810.77	5646.88	4436.34	5329.19	5076.86	3363.52	3218.52	4666.65	5730.86	4135.42	4709.76	3959.25	4008	5199.11	4702.9
PE(16:1/P-18:1)_POS	2700.47	3162.97	3019.89	2875.74	3224.44	2748.95	2371.74	2752.91	3268.44	2892.4	2680.74	2743.51	2347.28	2539.21	2416.11	3219.68	2287.74	3041.53	2540.79	2879.22	2719.05	2455.28	2782.27	2395.33	2747.25	2903.5	2253.79	2717.59	2668.54	2038.8	2108.65	2351.52	2669.05	2119.49	2057.69	2776.66	2505.87	2564.98	2598.29	1557.4	1562.51	2623.03	2933.07	2451.92	2362.62	2059.84	1992.06	2505.07	2457.75
PE(20:0/16:1)_POS	160885	152551	156568	139719	158938	154490	135721	129578	145327	161384	125672	131050	111228	118542	140295	137292	111715	156090	135888	138956	126701	148350	133207	118619	148156	146973	120189	131374	160518	141236	170463	167196	167208	160674	166198	203863	171642	181244	167220	131645	101257	233213	166601	146381	182582	143882	153053	164265	181469
PE(20:1/24:0)_POS	1832.09	1359.23	3853.21	1618.64	1823.99	1354.62	5250.74	1464.36	1086.05	1503.65	1725.33	2692.23	1945.53	1183.53	1407.96	1431.13	1939.35	1748.27	1601.47	1364.98	1495.73	1413.9	2432.54	985.83	1321.7	1833.58	3376.43	953.005	681.756	1166.03	942.404	1299.69	1194.46	704.136	1127.81	1088.09	1198.51	1211.23	1610.5	1218.2	1091.56	6814.05	952.662	2052.44	2794.04	2283.85	3090.22	2843.27	2772.74
PE(20:3/P-16:0)_POS	8034.7	7834.36	8106.59	7715.9	7443.53	6963.75	4356.73	6224.19	8228.01	7045.46	6996.3	6477.19	6132.89	6363.85	7576.73	7487.91	5650.69	6754.14	6937.94	6992.5	4826.7	6553.09	8403.19	5478.82	6730.25	6750.91	6469.58	5622.5	7511.23	6679.67	7665.67	7408.61	8126.43	6570.09	7030.92	9156.22	7479.43	8093.38	8034.04	6233.3	3423.1	8033.71	8399.79	6916.86	6536.33	6425.47	6172.15	7693.75	7515.51
PE(22:4/22:4)_POS	7849.86	8363	7380.23	6823.07	7524.14	7182.01	6471.69	6388.89	8279.9	7211.91	6841.2	7424.13	6966.29	6880.5	8460.46	6951.77	6336.43	7432.02	6787.53	7388.13	6590.71	6649.51	7211.98	5893.13	7482.78	7366.65	6871.34	5486.54	7440.08	5901.19	7231.76	7788.53	7277.66	7071.39	6298	7302.76	6716.34	7859.09	7175.22	6392.71	3807.99	7644.29	7521.93	6967.14	8222.79	5496.99	7335.31	6023.84	6243.33
PE(22:4/22:5)_POS	16285.4	15971.5	15879.8	16751.8	15867.6	16540.1	15122.2	16772	15749.2	16644.8	17073.6	17011.5	16196.8	16780.2	16364.2	17407.8	16700.2	16059.6	16990.4	16896.4	15730.8	16888.5	16059.9	16408.5	16217.1	16415.2	16399.1	15910.7	16487	16927.5	15356.1	15235.8	16579.3	14739.3	15173.4	16349.4	15213.3	12673	15024.1	17778.6	15862.8	15429.1	14989.9	14305.1	17045.1	16724	16725.3	14997.5	15270.6
PE(22:6/20:2)_POS	9775.21	8434.73	9442.79	9434.8	9067.63	9073.67	8224.09	8639.3	8904.82	9278.97	9247.92	9464.35	8945.16	8430.26	9421.23	8331.59	7596.25	8364.42	8479.63	8219.71	7852.67	8793.95	8770.21	7939.72	8540.42	8697.28	8711.17	7424.72	9469.12	8341.24	9325.73	9988.9	10155	9601.85	9431.73	10581.8	9896.64	9518.5	8846.39	8946.68	7051.11	10004.9	9778.14	8650.85	8846.38	9460.95	9884.66	9456.22	9223.03
PE(22:6/P-16:0)_POS	3469.88	2807.92	3339.41	3613.04	3541.47	3041.53	2683.82	3232.25	4156.39	2838.5	3221.41	2408.3	2868.75	3045.2	2631.36	1479.59	2281.84	2419.72	2008.39	2161.6	2173.45	2433.93	3118.32	1706.94	2906.43	2971	2204.24	1741	3050.84	1150.23	1978.68	2805.68	1857.13	1954.34	2052.02	2074.24	2464.92	2040.59	1534.71	1690.84	1255.29	2921.77	1809.35	1902.1	1699.77	1925.78	2108.17	1988.97	2336.16
CL(18:2/18:2/18:2/18:3)_POS	3404.71	3981.1	3694.82	3689.79	3020.98	2855.71	2508.35	3106.28	4423.35	3618.9	3183.15	2770.77	2768.51	2772.19	2698.56	3325.83	2216.6	3322.05	3354.68	3152.32	2885.97	3408.69	3349.74	2661.5	3234.28	2994.52	3036.65	3215.69	3296.99	1694.81	1770.36	2250.44	2043.85	2544.75	1834.98	1773.44	1570.3	2565.62	2406.25	1756.72	1763.12	2763.35	1655.58	1871.84	2358.58	1530.92	2281.87	1823.76	1778.39
Oxododecanoic acid_POS	44349.3	45392.6	35247.6	22557.2	38567.5	38106.6	24251.4	29970.1	31079	37449.1	40106.9	30169	30987.5	40849.9	24762.4	30525.3	32595	23137.8	24977.2	41654.6	32809.3	24622.4	16956.5	38572.1	27986.6	29450.4	45852.7	29978	28937.6	23485.1	28695	31382.4	18254.6	33236.6	32821.9	24583	34450.3	39968.2	37706.7	15639.1	10526	14540.2	39658.8	31386.9	19588.6	24497.6	18241.2	37826.8	34936
PC(P-16:0/18:1)_POS	15325.8	15996.7	16370	13371.5	15124.6	15604.1	12970.8	13371.1	13045.9	15646.1	12920.6	12466.3	10108.3	13383.9	14605.9	12996.6	11664	15016.9	14725.9	13238.4	12834.4	14623.5	12352.5	11004.2	13825.6	13977.2	12811	12902.2	15969.4	12754.3	14536	20466.9	16537.5	15257	15909.6	23545.8	19800.6	18417	15636.2	11761.3	12826	42481.7	19136.3	15419	21782.1	15779.1	17911.8	18302.6	20081
PC(P-18:1/14:1)_POS	1478.42	1598.43	1771.11	1574.4	1554.82	1855.18	1111.25	1625.66	1386.06	1545.92	1512.85	1312.37	1051.55	1347.52	1174.09	2318.13	839.098	2059.42	1751.27	1475.7	1106.19	1639.14	647.465	1178.31	1148.37	1267.33	1338.13	1475.57	1842.79	1062.36	828.42	844.238	941.957	910.126	935.702	1152.03	1289.08	1005.77	1110.62	816.92	676.894	1101.16	1313.77	1061.32	1079.34	738.529	995.436	1245.81	990.041
PE(P-18:0/16:1)_POS	4049.24	4350.4	4371.76	5333	4778.23	4448.27	4436.37	4189.81	4754.76	3651.1	6182.52	4241.68	4024.48	3600.31	3686.03	5629.48	4321.25	4572.48	4711.46	6014.52	4426.55	4523.45	6024.15	4944.79	4998.81	3658.11	4014.19	3793.93	3991.6	4042.75	3602.24	4800.35	4631.44	4985.53	3976.85	4797.19	4961.54	5496	4453.54	3620.85	4365.22	4894.75	4339.26	3715.35	3912.75	3245.68	3889.02	3919.55	4986.19
SM(d18:1/22:0)_POS	8076.25	8587.88	9924.42	10084.6	8863.55	8776.89	13624.9	8561.93	11625.1	8156.71	11354.8	9503.64	9411.84	8614.37	10403.6	11537.2	8219.36	11903.1	6516.94	10329.8	8775.23	9022.5	15707.1	8384.58	8602.77	9206.56	8625.27	9206.88	8678.76	9544.99	10576.5	9505.45	12201	10972.1	9417.57	10345.2	12133	10999.1	14436.7	9455.86	8209.38	9730.09	11928.2	13179.1	10015.1	9987.46	8901.25	11861.5	7179.95
Dihydroxyprostaglandin F1a_POS	1368.33	518.028	1044	213.246	698.43	332.819	784.738	399.292	471.064	349.279	760.838	534.899	1290.88	855.966	443.645	379.205	451.63	276.577	500.657	1067.44	697.167	379.026	182.808	704.299	879.903	737.989	1105.02	335.704	422.988	214.132	281.454	120.692	67.2464	289.225	222.503	96.5421	361.37	164.672	199.4	74.7782	43.0507	92.4321	251.518	258.191	143.774	210.5	92.917	249.947	248.274
Dihydroxyleukotriene B4_POS	2503.74	2567.77	2863.52	1267.85	1854.91	1410.29	2586.13	1429.98	1236.77	1453.94	1811.37	2476.87	1324.7	1572.09	1160.98	2090.31	2002.73	1792.22	1363.92	3217.89	2602.69	1774.52	1405.01	3487.01	1577.39	1777.43	2320.43	1779.71	1616.41	1304.96	1664.43	1027.73	621.969	1501.65	2273.87	1503.81	2015.12	1755.86	2211.2	1212.01	361.383	732.004	2488.33	1636.45	956.817	1254.57	858.939	2183.31	2034.7
Prostaglandin E2 ethanolamide_POS	249.32	140.331	239.25	93.7581	250.215	130.579	95.7099	101.081	236.867	196.92	335.39	218.245	316.608	192.007	123.012	148.234	208.731	97.0856	118.053	304.248	149.473	129.887	82.0239	194.419	329.224	218.778	220.64	170.777	111.208	59.7278	78.2616	19.8527	19.156	133.625	62.8915	26.5663	91.4155	79.8635	65.3756	25.4061	16.6672	13.4769	79.4277	50.3275	21.1701	34.9063	42.0976	69.9106	50.7916
PC(O-16:0/18:0)_POS	23797.8	27723.9	27194.9	25556.5	24372.2	26229	22754.5	20084.3	28093.8	24546.9	26063.1	24492.7	23581.6	21110.7	24778.1	26576.7	21748.5	31249.9	19043.3	27500.1	25558	23573.7	28444.4	22874.1	29199.8	29671.1	23014.2	22699.1	28802.7	24279.6	33625.3	32552.2	34998.2	28915	29607.7	32843.6	35602.6	35018.5	32013.7	27011.6	16690	30719.1	34212.5	34019.2	30633.1	26117.9	26220.1	26885.3	27113.5
PC(O-16:1/18:2)_POS	18004.7	20013.8	14180.3	15206.1	20158	17341.2	14040.4	14505.5	20908	20341.5	14884	15201.1	15367.1	16121.6	14857.4	15990.2	13264.3	17072.2	15651.1	16352.9	13479.9	15509.2	15008	14907.4	13799.2	16579.1	16027.5	14987.4	15367.4	16269.1	19375.1	17577.7	18899.9	19297.5	15368.8	21550.1	19325.3	19066.6	18041.2	12338.2	11353.1	19069.2	17380.3	16649.9	19577.9	13839.4	14771.7	16968.7	17673
Dihydrotachysterol_POS	32144.8	39633.7	20296.5	14509.5	61684.3	28624.1	139436	16332.1	8829.67	22207.3	13811.4	22491.6	16578.9	22976.8	73742.9	55859.9	19990.2	33816	8725.07	15676.1	7568.31	27081.3	26172.4	10492.3	20460	16027.9	29754.1	12129.6	19721	103350	67475.2	77154	87346.8	100652	73687.3	55136.6	43773.4	117395	100403	77468.8	117879	114443	138048	102877	69501.9	59566.3	107009	101248	78874.7
Hydroxyhexadecanedioic acid_POS	59385.2	78849.6	54933.7	18890.9	66752.3	49540.9	25628.1	29105.8	56017.3	57912.8	35364.9	37997.4	55808.7	29637.4	37169.7	32344.8	16633.1	27579	27843.9	28355.9	30665.2	28327.1	16775.2	43191.3	47287	40814.8	43454.8	39482.2	59237.8	4245.84	14282.2	4818.29	5069.45	9676.77	12583.9	3700.08	12654.6	10397.4	12296.3	3538.12	703.569	5180.15	17351.5	21892.3	8416.53	17276.5	9393.6	32150.6	21889.6
Dehydrophytosphingosine_POS	447.873	1074.81	928.407	1153.59	797.402	1212.57	2134.56	2607.17	704.829	1526.09	1079.07	1241.26	1116.05	1193.41	1616.31	676.772	2053.75	1050.38	1253.24	1629.26	1800.58	1575.95	1920.13	1037.81	1981.66	2018.17	1763.54	1259.41	2211.32	1598.62	1166.02	1503.63	489.117	308.553	791.991	1707.79	838.622	1620.62	970.039	900.6	374.279	1343	460.239	1007.31	421.693	1724.8	485.763	802.62	1630.96
Octenoic acid_POS	9766.12	14341.8	8465.25	4178.49	14475	9741.02	2979.07	5860.37	8464.06	10280.3	7010.46	8285.91	9804.34	6852.48	6552.3	5037.98	4684.89	6787.73	6746.52	6573.53	6317.59	6144.4	3589.13	9840.21	7086.6	5693.28	9955.27	7039.89	9538.74	4968.87	10710.1	4484.52	3010.83	8245.32	8870.87	3865.21	7890.6	7488.54	8963.05	4323.93	1985.38	3389.82	11196.6	10683.5	5763.03	8110	6257.25	14111.8	11772.9
TG(14:0/20:2n6/20:5)_POS	5755.1	3691.76	4803.06	3052.16	3080.85	3000.31	2327.04	4733.27	4091.32	3519.07	3763.5	5108.18	4363.16	4731.63	5405.92	6386.04	4542.58	5696.44	6359.96	5179.54	3045.54	5298.56	5788.67	4502.01	4471.77	4425.71	5497.29	4729.22	3578.1	4792.53	3382.94	4750.52	4770.04	5203.07	3239.92	3297.25	2607.07	4409.96	3185.98	3043.87	3757.98	3948.87	5051.68	3779.73	4872.19	3648.67	4012.97	5109.02	3988.06
TG(15:0/16:1/18:3)_POS	2466.72	5830.56	2287.18	3025.07	7655.06	6465.16	1297.62	3835.34	3873.85	5300.79	2029.78	3738.37	4062.96	4257.18	5147.48	2720.29	1948.58	1089.02	2500.43	2018.43	1482.47	5820.26	2972.84	1573.46	1500.23	2016.84	3886.71	1354.73	5540.79	3241.8	5622.94	3761.98	3618.65	2855.01	2362.13	7790.34	4780.41	4638.83	1574.2	2056.64	4637.65	6087.57	2686.58	2776.17	6440.79	3424.99	2772.86	5929.37	7776.32
TG(15:0/18:2/14:1)_POS	6072.14	14645.8	6250.98	9255.55	21125.6	20151.5	2797.21	10457.8	11814	15800	6015.55	10749.4	12529.9	12616.6	12755.1	7324.53	5402.68	2439.48	5801.58	4651.1	3976.19	15709.6	7986.41	3687.49	3744.73	5230.77	9853.34	2923.14	18174.1	6912.93	11055.3	8354.44	8261.6	6505.39	6012.64	14119.8	6440.1	8289.26	3048.71	4425.57	7909.36	11661.7	5091.34	4568.93	11996.7	6282.13	5071.63	11230.7	15964.7
TG(15:0/22:5/20:5)_POS	4664.52	3823.64	5234.46	3499.49	3991.6	4190.91	2490.03	4058.44	3789.43	3295.19	6901.89	3564.3	4746.71	5117.5	4988.4	4625.49	4700.46	4908.74	8109.57	4443.01	4287.3	3595.95	4547.87	4471.2	4961.13	4454.24	4573.31	5206.47	3688.61	2748.3	1847.57	2949.1	2653.5	3583.84	2563.46	2641.57	1619.34	3220.15	2708.23	3213.26	3705.22	2924.92	3402.07	3538.69	3246.6	2729.47	3517.64	3577.17	2144.65
TG(18:0/20:0/18:2)_POS	50641.9	62265.3	53187.2	49721.2	72866.8	70680.9	22311.3	61152.6	56268.5	57943.7	53782.7	45109.3	64179.8	59675.2	60496.2	33284.7	26970.6	39288.5	53953.4	31749	33815.2	52383.3	30555.7	47735.4	39544.3	42656.8	58914.5	43314.5	57445	47118.6	112553	80971.6	73693.8	54736.7	58342.8	116887	114502	57686.7	69883.9	36641.8	52860.2	61122.4	55165.4	51346.8	75313.9	72187.7	55747.6	65079.2	89152.8
TG(18:0/20:0/20:3n6)_POS	48136.8	27983.9	41473.9	47437.8	35464.2	49937.9	22643.8	41090.5	37472.2	30989.8	42146.5	45709.4	31944.9	46661	25976.8	41415.1	41670.5	53055.9	36472.7	37598.2	50926.8	45820.5	26305.8	61371	44691.4	51606.4	46999.2	51107.2	49924.8	55041.1	45620.4	40200.1	48923.1	53990.5	52944.7	39096.9	43382	39253.1	39702.2	41231.6	53669.1	42007	43356.9	40255.9	52812.4	44830.3	53537.9	45103.1	40228.5
TG(18:0/20:1/20:2n6)_POS	8170.67	12043.4	8048.06	9524.75	14839.7	10423	2758.23	10372.6	9465.17	10987	8163.67	7603.63	10696.2	9797.28	11389.3	5116.55	5223.61	7620.03	7332.07	7336.81	6168.19	10295.4	5982.27	8538.76	6971.72	7629.04	10958.3	5996.71	8543.43	4844.29	18037.1	9547.73	9282.59	10586	13313	20189.2	13230.3	13943.4	6375.21	5041.17	9939.2	16607.7	9569.35	8859.08	12112.2	13010.7	7588.64	9773.29	17320.6
TG(16:1/16:1/18:4)_POS	8540.5	12869.6	12920.6	21217.3	13707	15992.3	2619.62	14318.2	13801.8	14128.3	15158.3	9622.11	14791.2	12526.7	7469.28	7048.33	12557.8	7366.37	7131.77	14110.5	14092.9	15698.8	13963.6	12904.1	10616.6	20497.5	15083.3	7943.53	16567.5	2745.08	7683.94	5055.27	2964.02	6466.59	5579.86	8719.91	4444.03	6324.04	2161.14	5378.12	6608.22	13442.3	4744.89	8824.09	6103.46	6742.05	3680.43	4153.23	6765.49
TG(18:1/18:0/20:3n6)_POS	4052.91	4431.02	3128.03	4191.27	4329.71	3788.7	2697.54	2369.41	3947.09	3970.04	4527.59	4745.93	4192.27	3294.13	3929.99	3591.24	4466.47	2886.77	4058.35	3630.03	5332.03	3983.18	2863.44	5390.77	5227.34	4776.33	7509.31	6678.02	4900.81	3997.39	6704.15	4562.7	4540.1	4225.97	4462.52	5640	3892.36	3939.23	4651.04	3527.64	5056.27	4424.51	3696.47	4035.28	4112.13	5077.64	5101.35	4484.56	5488.78
TG(20:1/14:0/20:3n6)_POS	2935.74	5472.55	3339.53	3034.43	6766.29	5447.27	1394.01	5324.11	4807.51	3996.77	4714.97	2308.73	5774.02	4809.65	5138.54	2723.93	1403.39	1680.86	2182.79	2263.62	1633.3	2593.77	1738.17	1777.88	1769.55	1967.04	2802.53	1887.31	4438.35	831.204	3628.12	2393.5	1256.42	1822.98	2295.53	3013.65	3389.74	2069.78	1907.71	1303.93	1674.3	2755.03	1281.6	1092.91	2259.92	2056.7	1487.59	1590.62	2356.25
TG(22:1/15:0/20:4)_POS	2663.39	2845.77	2667.15	2621.21	4054.88	2744.7	2126.48	3029.1	2734.25	3284.01	3132.5	2614	2491.84	2821.84	3136.61	2822.31	2347.24	3059.52	2873.54	2477.69	2255.24	3357.84	2587.42	3235.19	2865.07	3091.51	3617.67	4509.83	3904.47	7574.43	5371.13	7901.56	7712.51	3963.78	2700.91	7246.33	9305.89	3583.55	9238.24	3941.31	3632.35	2706.67	4713.29	6008.77	5801.24	5785.23	6002.97	6564.49	5345.21
TG(22:2/20:1/O-18:0)_POS	1448.92	1642.05	1621.03	1105.37	1670.85	1729.16	1653.34	1632.66	1759.89	1265.45	1212.86	1785.87	1723.8	1566.9	1776.48	1694.34	1474.8	2586.54	1402.64	1184.58	1770.23	1861.13	1094.18	2914.7	2419.56	2131.54	1890.32	4919.8	1942.97	5862.99	7967.76	9833.64	7806.92	4533.92	3525.24	12155	16312.8	4250.97	10102.9	3555.56	3754.37	2344.23	4860.07	5505.79	7026.04	6276.94	5661.36	6607.75	5912.45
CL(18:0/16:1/22:6/16:1)_POS	4187.26	6555.24	5553.95	5308.14	5156.34	3781.54	2878.39	4272.14	6464.1	4302.35	5321.77	4089.36	4062.63	3813.57	5387.34	5006.95	3140.63	4997.35	3509.23	4537.51	3561.75	4301.97	3772.74	3624.54	3676.54	3162.93	4004.96	4696.66	4456.93	2775.36	3176.45	3207.73	2194.09	3071.7	2391.62	2335.27	2840.98	3678.85	3568.31	2413.21	1835.53	2712.66	2846.91	2764.27	3067.29	1942.82	3176.85	3097.83	3410.11
CL(16:1/22:6/18:1/16:1)_POS	3116.4	5667.24	4536.14	4542.55	4299.2	3592.46	2063.51	2804.75	4759.18	3137.98	4098.04	3806.05	3373.5	2604.11	4412.28	3241.57	2598.85	4573.48	1869.76	4072.83	4154.19	3753.76	3255.51	3203.58	4898.5	2460.16	3467.84	4103.63	3469.92	3352.57	4250.37	4720.29	3329.14	4383.25	3301.15	3782.36	4105.84	5047.89	5078.68	3595.39	3438.62	4023.3	3784.05	3872.79	4179.38	2316.65	4911.37	3399.04	3995.56
HDoHE_POS	1144.96	1387.99	829.252	577.957	2203.13	1126.23	4147.28	611.429	503.402	821.485	615.737	805.25	781.984	899.077	2213.85	2317.36	840.188	1268.67	565.387	717.218	430.739	936.351	1187.54	517.999	865.132	707.991	1099.22	560.871	827.873	3319.66	2105.18	2351	2767.49	3243.46	2626.32	1664.64	1269.4	3790.87	3048.78	2405.62	3643.8	3844.41	4516.27	3383.14	2109.33	1842.57	3347.95	3128.59	2251.36
Hydroxypentadecanoyl carnitine_POS	608.739	397.465	352.603	168.559	321.933	252.6	169.92	233.664	212.416	306.802	374.045	246.685	372.573	392.949	176.374	274.706	241.84	122.501	174.39	306.42	232.716	186.548	126.546	272.345	294.99	225.021	532.693	190.938	260.867	73.3356	87.1781	96.5992	72.4808	145.284	88.0113	52.5156	122.503	78.9707	134.827	57.3561	38.884	69.2646	114.551	118.887	64.6507	107.172	68.1656	99.3091	121.133
Hydroxy-E4-neuroprostane_POS	507.398	298.687	436.894	183.798	537.313	228.514	250.364	97.9424	640.185	333.12	498.614	484.387	595.072	309.964	132.177	149.186	516.271	312.919	83.8989	862.744	402.109	440.052	278.829	471.572	1071.52	750.955	451.178	395.968	166.024	194.032	253.378	47.5653	44.3939	402.448	174.085	41.4365	263.675	178.937	197.124	64.2145	15.5995	16.3679	152.215	148.484	45.8817	66.7695	62.2471	170.202	93.4448
Phenyl-trinor-prostaglandin D2_POS	3761.88	2162.54	2379.56	808.157	2369.58	1352.4	1603.85	1153.73	1340.07	1810.37	1902.32	2208.86	3035.88	1822.42	1477.8	1274.75	1162.75	777.178	1201.72	1714.75	2126.65	1354.94	867.272	1906.46	2132.24	1585.63	2703.61	1135.36	1561.43	377.246	548.656	242.188	213.035	466.487	366.168	235.152	682.742	394.081	586.093	220.572	102.248	235.029	676.118	552.084	243.683	547.095	252.958	815.663	738.198
CL(i-12:0/i-24:0/i-24:0/18:2)_POS	14260.6	14608.4	14729.1	14052.8	14695.5	12563.1	9141.56	10520.4	17461.1	13946.5	12162.2	11915.2	11922.9	10065.3	15794.9	9760.5	7777.54	13463.3	10809.3	10235.4	10919.8	11680.4	10129.3	8653.58	11091.2	11580	9981.27	8399.36	12766.1	10382.4	13125.1	13875.3	13061	14405.9	12337.2	15452.6	14929.3	12177.7	11075.1	9122.81	4541.68	15214.2	14273.7	11839.3	12890.1	11195.5	11844.7	12758.4	12819.9
TG(i-15:0/a-21:0/i-18:0)_POS	4425.42	5168.19	4335.71	3266.41	4615.02	4740.33	4469.38	4218.58	5699.14	3655.77	3819.04	5265.88	4609.98	4010.08	5006.9	4883.12	3718.71	6042.59	5031.13	3770.56	5179.96	5575.39	2836.77	7629.02	5692.93	6344.72	6587.04	13714.9	5522.2	13309.8	24384.2	26159.8	20463.9	14629.9	9022.12	40727.7	62466.9	14474.1	32759.4	11972.3	11948.2	8115.17	15843.6	15712.8	22781.7	21741.5	19396.1	22358.2	20978.6
CL(16:1/18:2/20:4/16:0)_POS	1782.81	1936	1944.31	2145.05	1443.75	1197.19	1061.86	1812.57	2488.75	1664.51	1828.25	1182.73	1440.04	1461.4	1494.37	2288.12	1200.3	1481.73	1728.08	1483.82	1314.81	1626.82	1923.32	1108.04	1292.13	1529.84	1570.31	1425.88	1725.06	734.462	650.11	847.822	749.582	885.973	624.815	817.257	643.868	940.352	1143.24	699.264	636.637	887.09	755.738	737.892	916.408	564.091	866.617	806.622	744.582
CL(18:1/16:1/16:0/20:4)_POS	10103.8	10981.9	11071.2	12098.3	8104.97	6543.11	4692.76	8000.32	13481.3	9598.44	9475.78	6787.05	7147.88	7003.81	9257.18	9438.11	5359.73	9077.23	8247.83	7305.68	6101.59	8545.65	8384.46	6108.45	7860.55	7374.31	7876.86	7226.41	8884.29	4369.43	3176.3	4776.06	2766.92	4994.57	3096.66	3475.76	2665.43	5487.54	5606.75	2919.51	2479.18	4287.44	4403.42	3204.82	4919.41	2438.59	4586.77	4021.37	3317.51
CL(18:1/18:1/20:4/16:0)_POS	14315.9	17061.5	15520.5	14311	13919	9553.64	7079.96	10241	17908.7	15065.4	12244.6	9874.49	9987.3	9476.03	14586.2	12772.5	7041.02	14141.2	12052.7	10729.8	8879.53	11072.8	9501.06	9687.32	11985.7	9639.5	10228.9	10863.9	11384.4	7377.1	6480.64	7589.12	4829.87	8045.4	5499.95	6019.68	5482.56	10314.3	9173.15	5094.34	4818.27	7511.35	7531.5	5997.44	8416.66	4488.99	8407.25	7423.22	6875.66
CL(20:4/16:0/18:2/18:2)_POS	9474.6	11143.8	10611.8	10791.8	7855.55	7063.19	5924.16	8795.48	13044.6	10186.4	8850.93	6614.61	7462.73	7751.18	8993.85	9720.98	5524.81	8540.05	9628.01	7014.82	6356.36	8654.99	8019.37	6807.33	8041.43	7689.87	7744.09	7495.32	8937	4175.91	3672.75	5268.36	3748.72	5612.03	3758.01	3984.83	3267.43	5965.24	5576.01	4049.54	3547.42	5742.19	4360.56	3804.48	5635.1	3114.22	4993.56	3983.96	3778.3
PE-NMe2(18:0/18:2)_POS	23587.1	21239.3	22393.6	15002.9	25384	18797.3	29316.3	13523.6	18486.8	24190.7	12203.6	20984	20756.8	17519.2	32022.8	15183.7	14148.6	22142.1	24169	15711.9	15937.9	17197.7	12550.7	12085.4	17967.4	17598.2	21459.3	11492.9	14964.1	18960	21780.8	29957.9	25025.8	20109.3	19418.7	23304.6	23868.2	28068	22815	20071.9	11050.4	43727.2	27564.9	30510.1	26990	25125.9	27360.6	31766.2	32113
PA(24:0/22:2)_POS	5705.91	4507.74	6341.82	6101.56	3595.11	4784.79	2493.38	5097.71	5355.92	5411.14	4472.27	5789.19	5020.62	5730.17	4805.03	3794.31	5336.37	4526.45	4281.72	4986.69	5592.3	5001.17	6443.84	5568.75	5816.84	6402.64	5057.31	4651.15	5585.15	1880.58	2956.69	3341.4	2697.01	3766.94	3503.7	2622.55	2359.59	3323.08	2574.34	4106.54	4443.78	3928.54	3134	2095.9	4186.14	2953.22	3263.78	2042.6	2337.34
CL(8:0/8:0/18:2/23:0)_POS	2468.29	2109.32	2361.11	2286.12	2128.25	2265.67	2289.61	2200.26	2241.01	2191.73	2216.51	2375	2383.89	2307.46	2313.27	2405.83	2526.41	2196.44	2444.94	2422.73	2429.84	2285.35	2454.89	2322.71	2197.87	2332	2338.85	2475.75	2354.06	2434.15	2245.34	1968.32	2341.76	1956.26	2082.28	2181.11	2106.85	1717	1976.51	2499.89	2645.6	1790.05	2122.6	1984.8	2299.32	2412.45	2324.01	2224.21	1894.56
LysoPE(P-18:0/0:0)_POS	31.3543	33.3414	34.6071	242.515	74.1522	88.5659	1282.92	520.185	85.471	26.1392	40.9721	25.1131	46.8367	309.947	40.3204	174.737	47.8379	246.24	345.736	80.8391	148.701	243.398	146.876	1017.06	51.286	47.7728	69.8141	847.36	60.4714	51.3293	38.3708	41.6899	49.3765	54.719	48.3687	61.3621	43.5748	49.5335	56.3475	159.394	3180.39	86.41	54.812	55.0822	51.0601	38.1848	36.6384	46.3835	44.7874
Eicosanedioic acid_POS	760.991	764.776	701.002	707.895	771.014	750.804	848.949	736.947	807.112	727.407	803.036	769.54	736.028	686.441	691.388	760.03	593.039	840.333	634.041	743.064	746.436	650.921	797.78	745.881	758.456	769.832	726.115	635.509	781.552	799.844	707.683	901.543	843.472	951.3	808.131	886.477	844.181	847.427	936.804	703.987	948.901	1024.52	934.566	827.514	892.677	693.204	863.268	760.985	806.85
Hexadecyl-sn-glycero-phosphocholine_POS	82.5208	60.0889	94.2893	144.406	157.762	175.693	1568.91	639.541	74.8982	83.8269	79.8858	85.4423	50.4213	228.924	32.2371	88.9897	46.4865	221.722	335.147	104.417	229.733	641.817	93.7831	1114.15	57.9732	71.9356	82.4575	1555.47	126.037	56.9965	44.6863	49.232	47.0584	39.1045	30.561	55.3008	73.9783	71.3784	63.7862	133.968	6334.82	196.363	87.5763	67.9146	111.334	84.2583	74.1231	67.5072	138.76
Hydroxyprostaglandin E2_POS	1083.94	699.591	821.794	183.71	519.034	266.087	820.224	222.038	365.203	310.69	591.541	587.873	981.666	364.916	351.255	132.437	378.187	265.637	301.483	1179.78	786.356	274.759	162.665	771.942	817.602	766.25	819.202	445.392	226.659	221.471	512.487	93.0847	47.0745	459.664	328.277	126.238	514.072	188.271	335.693	77.9485	8.38067	79.8139	271.786	243.691	75.6834	228.957	78.1275	464.626	474.209
Cer(d16:1/23:0)_POS	2076.19	1663.76	1188.55	802.983	720.144	2211.1	1644.31	422.321	2457.85	1144.96	657.588	1634.91	668.312	1438.12	1060.13	1390.71	541.13	1323.19	1420.77	1848.81	1694.86	1227.46	489.918	1542.03	982.949	997.073	960.892	984.72	1472.76	2201.5	4496.29	1572.99	1192.5	1496.91	1511.35	1409.29	3099.06	981.776	807.136	873.018	1013.68	1695.46	1394.85	1599.45	927.826	1151.13	904.358	1444.33	2116.01
PS(19:1/22:4)_POS	2176.45	2168.5	2002.82	2293.16	2342	2142.5	1613.31	1945.68	2376.86	2225.45	2233.57	2100.18	1976.1	1950.55	2270.99	2411.24	1885.44	1999.11	2100.37	2053.98	1685.56	2055.03	2240.84	1791.07	1880.91	2442.11	1989.61	1612.79	2281.09	1939.83	2080.63	2265.38	2351.08	2273.16	2071.36	2353.15	2192.16	2260.23	2158.69	1815.42	1486.32	2377.4	2289.64	2255.75	2218.55	2133.26	2017.14	2438.06	2209.83
MG(18:1-O/0:0/0:0)_POS	696.855	716.695	609.455	899.623	804.578	643.316	510.031	639.658	822.591	530.857	916.268	682.47	725.175	765.817	743.644	372.243	450.073	399.189	374.075	569.677	507.818	594.187	556.07	1120.92	700.645	594.315	624.494	578.226	1078	962.328	1661.83	1744.71	1808.33	2004.33	1638.85	1590.49	1866.08	1559.95	2000.4	1775.41	1502.26	1513.54	1478.34	987.265	1374.38	1204.68	871.654	1253.09	1266.44
MG(0:0/18:3-OH/0:0)_POS	86.0225	86.2369	47.3543	22.1705	47.9925	38.7349	42.6282	35.1505	64.4801	43.5471	44.0761	65.3973	39.5359	25.784	30.1353	32.5348	30.7996	34.0231	38.8343	52.4305	49.8201	27.7323	30.6861	69.0011	40.2251	75.8321	58.3284	40.5804	49.9841	15.4183	15.2741	7.82524	19.141	16.17	24.5015	9.24355	20.8881	13.4661	13.9803	13.9399	4.55566	4.76081	23.7088	18.9308	2.66848	18.9941	12.518	31.7734	38.2686
PE(20:1/PGJ2)_POS	1667.11	1628.84	1583.65	1822.64	1724.44	1613.79	1294.61	1534.11	1915.16	1690.03	1780.3	1794.75	1403.34	1491.54	1422.14	1752.12	1363.72	1628.98	1581.38	1679.33	1525.29	1607.39	2049.16	1445.8	1648.74	1723.72	1599.17	1345.66	1718.78	1346.35	1615.99	1678.04	1663.53	1642.72	1523.69	1885.3	1722.11	1404.28	1492.51	1241.44	744.014	1745	1801.08	1878.09	1507.13	1607.96	1546.02	1959.6	1714.63
PA(22:6-OH/22:2)_POS	1904.33	1730.26	1877.55	2113.94	1877.86	1833.65	1666.36	1877.79	2252.06	1673	1906.24	1498.98	1706.61	1694.05	1661.63	1242.89	1604.79	1770.49	1260.46	1478.22	1724.65	1645.21	1640.28	1318.62	1883.31	1863.86	1336.15	1315.09	1722.37	904.606	1055.45	1503.87	1191.49	1254.23	1179.8	1275.57	1321.71	1183.04	1130.9	1227.73	1052.55	1720.4	1109.61	1302.4	1278.16	1102.65	1385.65	1187.03	1245.89
PA(PGE2/8:0)_POS	2765.86	1748.6	730.6	339.143	719.715	349.626	1965.76	310.818	543.587	610.936	1216.9	1211.06	901.818	531.636	917.375	334.303	875.566	554.336	597.535	1421.84	1443.83	374.288	330.809	1394.95	731.743	703.808	1336.75	1047.06	445.794	85.1146	154.96	118.185	72.313	353.617	239.616	178.927	390.335	114.291	133.387	134.441	52.4197	109.119	234.536	374.065	108.397	288.021	117.218	195.011	322.902
PA(PGD1/8:0)_POS	2928.5	1433.46	1056.03	377.265	812.057	452.876	2761.1	485.358	799.538	917.684	1132.55	965.263	1394.51	671.354	1120.43	356.303	1066.49	451.055	629.309	1306.8	1743.47	385.121	336.448	988.38	1109.96	882.913	1775.17	797.399	564.774	203.084	151.036	107.52	109.508	327.637	176.278	170.397	458.429	111.021	164.039	125.905	99.4312	116.117	243.94	343.338	94.0397	324.016	108.076	203.866	258.805
PE(PGJ2/22:0)_POS	5599.48	4951.72	5362.07	5583.05	5361.25	5852.79	6004.58	6093.55	4822.64	5445.01	5832.58	6038.78	5829.07	5924.34	5309.83	6386.83	6830	5137.21	6016.8	6136.56	5826.57	5803.85	6099.66	6499.51	5444.38	5838.66	6018.99	6265.7	5760.73	6032.01	5300.47	4767.05	5730.33	4714.78	5202.74	5392.99	4999.93	3958.61	4723.44	6682.34	7860.13	4316.86	5072.18	5110.41	5666.04	6330.43	5757.55	5405.56	4986.88
PE(22:4/PGJ2)_POS	1001.14	833.258	704.98	930.237	895.148	777.469	535.304	735.472	927.691	771.253	885.957	897.706	713.772	765.729	633.279	748.239	494.717	542.9	781.907	790.224	495.93	736.476	830.905	627.204	657.736	769.289	928.086	509.034	890.012	508.28	747.723	694.482	670.32	671.933	670.012	719.995	665.162	633.233	574.232	464.555	268.329	756.119	872.621	690.762	754.787	751.509	515.011	941.912	834.882
PE(20:4-OH/P-16:0)_POS	32720.5	32735	31082.4	30392.4	32526.3	28799.5	19380.6	27411.7	34751	31271.4	32686.2	27198.4	27505.1	27690.7	28113.2	30090.6	23523.7	30197.5	27000.5	27585.6	24900.8	27088.3	28453.8	23243.5	29122.7	30037.3	28152	21718.8	31328	22471.1	27258.4	28037.2	29134.8	27221.6	25389.1	33472.2	31809.6	28967.4	26147.9	20149.1	9963.2	31008.7	31712.6	27984.9	25888.8	24164.6	23194.4	29043.6	29088.1
PE(PGJ2/P-18:0)_POS	3691.72	3256.54	3362.2	3581.62	3616.07	3381.04	2280.29	3317.05	3741.13	3599.35	3983.94	3451.58	3079.09	3274.05	3277.67	4619.13	3294.51	3026.99	3757.01	3849.18	3071.59	3296.32	4187.02	3037.64	3355.26	3580.75	3597.31	2931.87	3715.52	3307.06	3441.39	2995.69	3688.55	2850.86	3178.89	4030.3	3538.05	3000.88	3215.54	2780.56	926.852	3247.03	3825.24	4385.58	2908.98	3680.7	3058.04	4201.74	3772.29
PE(20:-OH/P-18:0)_POS	2037.25	2090.23	2445.74	2261.16	2415.24	2084.92	3181.79	2063.06	2415.48	1998.71	2423.77	2126.95	2087.3	1574.24	2019.45	2231.97	1823.85	2234.84	2076.23	2509.54	1441.27	2614.08	2040.73	2116.55	2617.8	2194.78	1786.63	1819.46	2013.74	1732.48	1797.44	2363.72	1628.96	1939.04	1532.36	2292.54	1726.39	1966.32	1623.39	1662.46	1276.68	3325.21	2320.03	2501.55	2016.13	2365.54	2530.82	2448.55	2830.72
PE(18:3-OH/P-18:0)_POS	727.119	722.925	734.935	773.14	762.229	672.979	480.297	684.848	735	755.554	750.636	633.289	638.522	622.329	684.515	817.556	578.574	738.15	576.639	666.142	663.531	610.211	765.031	632.503	816.011	740.53	682.638	649.958	770.194	545.288	501.586	678.405	777.742	608.409	368.285	859.417	687.249	719.743	643.219	463.861	346.821	878.641	769.955	563.91	669.948	573.84	628.626	611.492	764.296
PC(20:4-OH/16:0)_POS	12077.6	14371.6	10092	13099.4	12924.3	13960.2	8924.53	12113.6	14583.4	12834.2	12622.1	12228.5	10711.9	9272.14	12862.9	14505.4	11304.8	13490.7	7450.34	12170.4	10526.6	12197	12879	10073.3	13172.1	12531.5	10326.7	11208.4	13574.2	8837.4	12047.5	11280.8	11351.1	13187	10740.7	11236.9	10660.6	13431.6	12421.9	8451.03	5049.77	12981.3	8586.27	15541.3	14068.6	11815.9	13180.6	14853.8	11957.1
PC(17:0/PGJ2)_POS	6776.43	6362.86	6742.35	7505.04	7246.27	6616.9	5487.96	6754.35	7791.22	6081.54	7596.33	5636.47	6392.96	6378.89	6176.45	4954.21	6733.66	6904.76	4558.6	5733.15	6688.31	6046.67	6858.99	4919.94	6507.92	8020.03	5525.1	4388.98	6807.13	4759.52	5327.38	7109.42	6614.78	5598.46	5683.53	6595.64	6788.88	5891.6	5299.8	4903.82	4212.27	7269.96	6030.14	7209.88	5570.87	5924.56	5831.62	5835.27	6258.7
PC(18:3/22:6-OH)_POS	748.288	758.791	671.345	687.997	736.839	705.608	439.854	781.123	844.929	705.03	786.632	717.234	612.409	638.065	695.936	595.906	406.456	652.447	646.591	629.245	455.103	722.384	717.472	488.791	537.148	621.862	665.477	414.473	696.549	496.464	535.964	544.388	494.05	574.814	500.331	533.654	582.07	544.493	504.685	417.145	279.375	604.972	518.385	520.187	503.16	536.589	475.392	577.689	613.398
PC(20:0/18:3-OH)_POS	12982.9	15884.9	15219.4	14111.8	21616	21232.7	12463.5	17959.8	21197.3	18659.8	18749.7	17260.8	12935.2	17505.4	18533.1	17659.8	11980.1	12755.1	19918.7	14564.3	12433.9	19265.1	15685.4	14530.7	11134.6	12356.5	12307.4	12658.3	18444.2	26975.6	23760.4	33480.5	33000.1	37156.8	21532.2	35040.5	27548.9	31765.4	27677.6	23024.5	38483.2	26472.2	31876.9	23916	29059.6	17477.9	22221.2	24154.4	26362.8
PC(PGJ2/P-18:0)_POS	3653.82	3616.8	3013.73	3569.42	3560.98	3172.91	2578.04	3196.68	3927.34	3422.82	3485.62	3234.7	2999.05	3159.74	3336.6	3255.95	2540.21	2648.41	3294.22	2936.7	2717.88	3594.74	2930.66	2934.59	2641.15	3086.41	3222.73	2601.11	3256.36	3164.4	4330.97	3913.6	4952.35	4754.11	3719.12	4751.57	4513.18	4723.92	3522.82	2906.17	2971.41	3722.75	4267.58	3849.21	3307.57	3496.64	3121.29	4291.91	3993.89
PC(P-18:1/20:-OH)_POS	21016.4	22110	19702.2	22228.8	23421.9	20871.7	14557	19031.8	26716.7	21776	21410.2	18200.7	18862.4	18018	23363.5	22600.4	16165.5	19945.3	20424.1	19304.4	14631	19773.3	21081.6	16142.1	19312.1	21296	19084.5	15237.5	21268.2	16746.8	20783.4	23191.8	23181.1	22603	19480.6	24210.2	21812.9	24429.1	21839.4	14565.5	9561.51	27384.5	23838.8	22937.1	22360	19669.9	19521.1	23874.9	22780.6
DG(20:-OH/0:0/21:0)_POS	507.395	568.558	501.393	397.458	486.591	1240.81	285.678	475.976	964.266	240.572	447.331	479.784	344.747	382.678	486.877	591.588	447.122	468.395	797.252	438.407	382.166	301.77	249.382	571.846	513.687	455.595	599.766	460.975	579.088	506.1	1372.24	957.9	471.955	609.396	837.168	697.545	1116.66	627.714	405.885	274.671	270.304	911.536	576.872	756.729	527.315	715.32	460.71	707.663	716.766
DG(i-20:0/PGF1alpha/0:0)_POS	60184.6	62289.6	59421	62044.8	64481.7	56977.8	42942.9	49237.3	70649.6	59681.8	59746.3	55148.8	54104.2	50216.7	61271.4	61772	49427.7	66312.8	49518.1	58765.5	57309.5	53318.4	62743	49478.4	64563.5	62332	50465.5	48158.4	63045.7	55584.4	68711.1	70799.1	73575.4	52550.8	63009.8	75499.5	71603.3	75462.8	61611.5	53563	26095.6	69262.1	73329	73832.6	66195.6	57400.9	58919.5	51436.2	64615.9
LPC 16:0_POS	2657.19	3958.16	2143.99	14104.5	5554.32	5253.62	84502.3	27826.1	7319.83	2482.58	3020.57	2251.13	3062.46	15345.7	2182.93	6515.91	3455.5	11826.9	15693.9	3247.73	11527.7	18019.4	7338.99	43757.2	2799.04	2428.74	5464.48	41233.5	5249.5	1957.42	2709.47	2787.77	2247.31	2693.45	1856.76	2297.8	2941.81	2384.91	2179.14	7066.13	192480	2850.76	3350.82	2255.89	2195.34	2765.78	2277.36	2661.07	2618.21
LPC 17:0-SN1_POS	168.991	236.91	158.418	346.262	315.848	281.651	8247.28	823.923	266.228	138.122	137.647	142.729	151.485	610.833	164.18	307.918	183.346	554.274	851.334	199.851	506.68	794.3	216.338	1961.91	168.744	120.99	340.022	1122.95	210.048	130.764	158.221	184.761	121.19	116.76	129.824	150.554	167.338	173.82	163.436	440.716	7450.52	232.935	201.123	192.478	163.011	152.508	156.967	220.126	157.154
LPC 18:0_POS	2740.73	4156.96	2357.39	15354.7	6796.86	6342.47	73557.8	29318	8353.29	2888.58	3281.15	2305.35	3187.51	19120.7	2734.19	8662.27	3944.43	16936.8	19191	4651.48	14859.9	24462.2	9021.99	67839.3	2978.68	2744.73	5663.43	56017	6680.24	2130.89	2862.87	2471.62	2402.24	2745.02	1571.53	2484.44	2773.92	2632.85	2088.09	7808.23	207081	3273.17	4141.94	2819.97	2370.33	2730.32	2471.72	2517.73	2695.46
LPC 18:1_POS	22227.1	18262.4	18788.8	7534.9	16823.6	10733.1	11548.3	11636.7	13889.1	12936.2	16034.6	13640.6	21824	13352.8	20383.9	15652.3	11917.6	12295	10852.5	17141.9	16981.6	17496.8	7250.12	13675.6	15522.7	10488.6	18861.3	8669.82	22242.3	9816.58	14318.2	7692.8	7564.21	17873	8884.12	10525.1	12484.6	16055.3	13629.1	8058.22	10704.4	12686.2	17207.6	10486	10729.7	10119.3	11424.9	16991.9	13252.1
LPC 18:1-SN1_POS	7220.11	13725.7	5463.08	36292.5	18915.2	15727.5	201470	87246.5	19838.7	7347.83	8230.97	6361.9	9582.62	49970.2	8654.97	23074.3	10763.5	45646.5	52699.8	13003.1	37741	64411.4	19953.9	172703	8190.12	7009.69	14986.8	144153	14271.4	8066.6	10673.5	12389	8158.16	12471.2	6568.25	10548.7	11305.1	10602.9	9826.24	36155	897502	12656.6	15485.7	12413.5	8579	9884.52	8673.91	9624.23	9875.06
LPC 18:3_POS	2571.55	2264.73	2071.53	3450.64	2321.16	1920.57	12376	8038.25	2542.62	1484.81	1851.79	1583.69	2243.99	4871.6	1277.47	2686.99	1517.18	2830.29	4526.05	2144.33	3179.82	5193.55	2598.97	10377.2	2434.34	2378.67	2708.65	10787.8	2028.83	864.904	1056.94	1204.75	857.953	901.551	795.642	744.8	1194.61	957.089	830.435	1236.16	32280.4	1031.27	1153.48	955.874	805.309	1116.16	913.132	1120.9	1231.41
LPC 20:0-SN1_POS	116.939	187.661	125.518	511.594	215.888	183.156	2245.05	859.752	269.166	130.334	163.284	136.798	125.457	492.887	107.934	240.899	162.227	427.201	491.641	158.872	446.148	719.513	273.281	1807.77	143.256	102.016	194.806	1547.56	159.966	104.212	164.315	151.085	105.67	106.635	87.8593	149.074	159.366	115.055	81.9235	252.946	6123.97	153.213	143.229	153.091	138.788	93.9743	114.615	137.406	105.415
LPC 38:6_POS	10492	11173.9	8563.31	8115.64	10492.5	10561.4	8034.61	9128.88	10539.3	12441.8	9897.57	9099.74	9407.53	10302.2	10719.1	7849.87	6964.63	9402.3	9694.81	10240.1	7921.22	10102.4	7409.4	9458.94	8305.16	9768.86	10091.3	8350.11	11050.1	13721.5	20961.1	16184.5	18624.2	21818.6	18580.9	23739.9	17691.1	17901.2	16186.8	15223.3	11890.5	18868.6	14590	15329.7	18346.1	12936.4	14210.9	16088.5	17736
LPE 18:0_POS	373.542	613.466	302.427	2989.8	1357.03	1008.58	16403.1	7206.81	1355.05	390.061	488.033	308.031	391.425	3375.28	401.483	1604.36	740.577	2842.55	3308.36	689.455	2201.87	4043.41	1635.29	11526.8	495.644	442.528	910.742	12412.6	763.438	311.679	343.584	311.765	408.265	294.642	255.608	304.698	351.565	381.186	310.329	1218.8	30444.8	428.098	449.744	518.927	292.932	294.647	332.888	293.741	354.222
LPE 38:6_POS	9136.42	9721.23	8642.18	8541.77	9166.01	8586.78	8035.99	7945.99	9718.54	9891.9	9260.09	8013.39	8019.6	7884.15	7470.09	8917.48	7217.64	8938.34	7357.81	9487.31	8828.85	8644.61	8324.79	8426.09	8813.3	9224.16	8475.49	7443.72	8781.85	10389.1	14446.6	13598.3	15464.7	14092	12744.5	16181.5	14467.6	14617.6	13012.9	10390.8	8687.77	13066	11468.7	12151.9	11518.8	10279.9	10170.4	12429.4	13815.8
Oleanoic Acid_POS	3172.22	3058.01	3109.02	3076.75	3319.53	3182.3	3877.42	2717.45	3057.14	3012.86	2957.94	3076.76	2843.98	2983.85	3363.98	2964.91	2526.51	2999.21	2497.21	2872.04	2528.35	2806.88	2890.27	2544.03	2840	2788.35	3029.69	2546.49	2892.48	3578.39	3892.62	4411.84	4314.64	3954.51	3736.19	4214.26	4269.27	3779.98	3924.94	3569.51	4971.86	4279.57	4413.8	4172.92	3592.7	3676.1	3813.75	3758.14	3896.74
Oleoyl-glycerol_POS	2526.99	1846.94	1416.61	1562.99	2159.62	1991.74	1613.29	1563.41	1871.69	1486.73	1880.53	1907.2	1708.8	1534.78	1323.24	1457.25	1310.22	2014.49	1384.19	1880.44	2042.02	1635.03	1284.29	2192.9	1724.1	1986.74	2168.46	1715.44	1896.95	3515.69	4207.63	4876.99	2662.97	3748.57	3802.51	8915.83	8889.22	4154.47	4044.48	3260.33	4370.42	5750.68	4791.78	4018.89	3549.01	5155.02	3972.38	4387.35	5030.67
PC 14:0_16:0_POS	20644.3	18772.9	20630.4	19573.8	18245.8	17560.3	19539	16804	19277.2	18239.6	17115.3	17120.3	15792.1	17183.1	19790.3	15944	15842.5	20278.7	15486.6	18584.1	20901.9	16665.7	16779.2	15881.1	19679.4	18631.8	17434.2	15703.1	18480.5	14660.5	18885.7	20836.4	20041.1	18394.6	18007.1	21475.3	23386.7	16904.9	19536.6	15785.6	16007.4	18929.6	19867.7	17519.9	16962.7	14764.7	16866.4	16454.6	16660.5
PC 16:0_16:0_POS	74173.3	65276.9	79532.9	79886.2	75955.8	73462.3	85454.4	70491.2	76796	74246.5	80889.3	76505.1	67068.6	67985.2	68230.2	74503.7	66785.3	73943.6	64583.2	74525.1	62965.7	67639.6	78234.9	70213.3	86571	75090.4	70503.9	69487.5	75496.2	58347.4	81354.1	92834.8	89534.8	88175.2	74364.5	91016.3	86709.8	91803.8	84300.9	76829.6	60072.9	91989.3	94364.1	86118.8	81680.3	75060.5	78113.6	82256.5	83178.7
PC 18:3_18:3_POS	104584	91605.8	73562.4	94603.7	91316.3	80784.4	64722.7	84559.2	95217.7	86938.1	87540.8	89780.4	78442.3	78928.7	68147.4	76552	52218.6	62367.2	82975.2	83010.7	52798.7	78360	81491.2	67123.8	71347.4	74690.1	93132.2	52275.3	88264.6	54685.2	65877.1	70639.9	58802.9	72100.8	63866.6	65277.9	60661.8	66105.9	56759.3	49554.7	27635.2	70032.5	79895.4	64118.6	76874	65437.9	57344.7	78173.1	75788.6
PC 30:1_POS	21223.9	15624.6	16364.6	22862.5	17007.5	16080.1	14664.1	17214	14092.8	15729.2	17733.1	10012	12785.5	17716.3	13211.4	8865.13	15789.5	19419.8	11115.4	13725.6	16179.2	14653.5	14249.9	11638.4	19867.6	14306.8	15307.2	14563.8	18629.6	9221.68	11509.1	17415.5	12181.5	12133.8	18085.9	16191.5	15414.5	14231.3	12067.5	13834.3	13707.6	15982.4	15041.1	16836	12637.9	11983.6	15583.7	11226	12186.4
PC 32:1_POS	304624	255396	295485	336984	299068	281477	271062	308296	354735	245427	290365	217155	261060	278867	227439	144119	229052	229950	180641	201629	221967	227573	284365	185143	273667	283058	216984	193082	270799	122183	181803	245603	181893	187206	195907	195402	221279	186330	147250	183548	167136	256165	181645	178882	176703	187797	207208	176504	198668
PC 32:2_POS	85703.8	74845.7	92748.9	135760	80423	92567	84659.9	114448	119875	70482.3	115108	64656.9	78892.5	79644.5	43554.1	54018.6	110060	84314.5	48773.7	84242.7	123598	99029.4	148794	69715.4	97216.2	150891	78551.5	64418.9	102699	34223	30933.6	57348	48899.3	48102.1	41509	48296.5	41575	37025.7	36181	53607.4	40171	62182.7	40902	74888.7	37073.5	36350.1	45648.4	44387.4	46405.2
PC 32:3_POS	16957.7	15348	13568.4	16486.1	15206.8	12808.7	12231.7	15289.9	16147.8	14919.4	14425	12975.4	12543.7	13864.2	13892.3	13230.9	12850.4	14233.3	13032.2	15584.7	14679.3	13783.1	13665.9	11829.3	14648	16235.6	15396.5	10139.6	14418.9	9315.92	11259.6	11935.8	11654.2	11219.7	10833.3	12316.6	12043.7	11294.3	11421.7	9624.5	7779.6	11553.1	12601.3	12235.8	11416.7	10120	9671.83	11316	11068.6
PC 34:2_POS	55728.6	49080.5	52859.4	61145.3	53978.8	50788.4	38853.6	50065.3	66428.6	46971.2	58425.1	40848.3	48116.1	46016.2	45815	35450.8	46410.4	52945	33926	41869.9	51777.5	45459.9	52838.9	36138.5	50788.6	60981.7	40370.3	30647.4	51752.6	28833.4	33555.5	47349.7	40735.8	39760.5	36769.5	43712	43057.5	39571	33234.1	31197.5	22893.4	52196.3	38639.7	48815.7	36791.3	35309	37541.2	37212.1	39896.4
PC 34:3_POS	18718.2	18601	17814.1	20134.5	18969.2	16471.9	13251.2	16954.5	21858.8	18324.8	19665.9	18058.2	15794.8	15947.9	15135.7	18566.7	13561.6	16399.4	17482.1	17646.8	14373.4	16759.8	21532	14001.9	16422.9	18295.4	17910.9	13163.5	17400	13072.1	15811.9	16262.9	17300.2	17848	14095.3	18374.9	15811.5	14933.9	14879.9	11776.6	7044.37	19019.9	17967.1	18126	14392.1	14130.4	14101.8	18391.6	16852
PC 34:4_POS	30420.6	24436.2	24814.7	32946.1	26406.5	20000	13847.9	31542.9	28582.1	23486.7	32064.3	20668.7	22856.1	26036.2	22108.3	29945.4	21830.5	24813.3	21522.3	24665.1	21443.7	26248.5	41524.2	19086.1	23712.4	32589.9	28571.4	18543.8	29063.1	13477	15660.2	17677.2	17416.9	17538.6	14610.6	20944.7	17456.2	14562.1	16816.2	15859.8	12554.5	18757.8	16171.4	15298	15100.9	13283.2	14334.9	15012.5	14768.4
PC 36:2_POS	1.6653e+06	1.77526e+06	1.56856e+06	1.55889e+06	1.68407e+06	1.59757e+06	1.24937e+06	1.46391e+06	1.72772e+06	1.72136e+06	1.56345e+06	1.58432e+06	1.56845e+06	1.43522e+06	1.82246e+06	1.50957e+06	1.36317e+06	1.70958e+06	1.49105e+06	1.5599e+06	1.48094e+06	1.59689e+06	1.38132e+06	1.41351e+06	1.54235e+06	1.49886e+06	1.51064e+06	1.39298e+06	1.54771e+06	1.86166e+06	1.89675e+06	2.06764e+06	1.99971e+06	2.01035e+06	1.85464e+06	2.09694e+06	2.01866e+06	1.70897e+06	1.93463e+06	1.71474e+06	1.32885e+06	2.15526e+06	1.99913e+06	1.76733e+06	2.03366e+06	1.83204e+06	1.89706e+06	1.87734e+06	1.96534e+06
PC 36:4_POS	292840	284639	252768	271758	301180	247243	154835	270538	333286	273308	276771	248749	259454	267669	279176	273443	189934	239595	273630	237450	169064	264996	270881	213822	210942	252892	272446	197801	280428	195194	211993	212683	212992	238338	200220	223470	219355	216463	202956	161130	99749	238398	244001	201874	219950	195309	184991	233316	225181
PC 38:2_POS	89142.1	92812.2	85190.7	89489	89925.9	74936.4	52568.7	75885.2	115101	90566.5	101890	83631.3	87214.1	75975.4	97778.8	79082.3	63635.8	87536.2	73697.9	83501.7	72463.9	86246.2	77649.7	81093.8	77076.7	69904.5	76835.6	62035.8	78250.3	69776.3	78142.3	88051.2	87613.9	79005.4	78626.8	88837.6	78906.5	101554	80551	60484.2	61096.9	111426	75559.4	79278.5	103675	71292.2	88894	65093	76629.4
PC 40:6_40:11_POS	6966.85	6870.34	5970.28	6431.1	6124.14	5464.92	4552.39	4795.27	7384.7	5611.83	5617.06	5624.45	5688.27	5060.65	6345.98	4947.98	5133.37	5785.26	5522.62	6205.9	6033.83	5205.39	6474.5	4500.72	6266.33	7003.23	5657.02	4311.13	5647.11	4286.03	6177.94	6618.63	5615.34	4923.82	5118.69	6520.66	5591.67	6133.43	5014.78	4465.26	1983.1	5609.73	6200.83	6127.71	5808.94	4479.93	5095.99	4607.74	5582.38
PC 42:6_40:11_POS	2120.9	1443.09	1431.17	1659.14	1491.37	1005.56	696.815	1089.55	1809.36	1167.99	1465.73	1209.18	1316.66	1060.86	1220.36	1208.27	995.471	1125.67	1220.68	1358.55	1097.13	959.423	1579.93	870.941	1274.65	1260.53	1522.36	888.123	1069.93	642.091	904.199	1235.76	855.207	776.189	733.515	1006.05	849.162	945.397	849.746	617.176	335.191	1020.17	928.054	889.723	891.293	669.383	734.502	758.317	766.617
PC O-30:0_POS	3312.47	3971.32	3821.07	3336.07	3660.76	4221.13	3519.24	3407.7	3664.81	4031.18	3412.99	2887.7	2702.85	3343.52	3331.33	2700.15	3060.78	4372.18	2945.68	3785.35	3750.72	3349.02	2422.73	2992.41	3281.7	3372.94	3036.12	3419.32	3606.6	3623.1	4351.03	3545.28	4366.31	3522.55	3777.54	5078.07	5218.83	3847.27	4232.21	3075.72	3787.12	4192.29	3887.45	3651.33	4165.94	2479.17	2999.86	3231.59	3356.12
PE 16:0_16:1_POS	10603.5	8720.19	11982.7	16680.7	10448.4	11816.5	7710.25	11167.5	14664.4	8692.13	11440.1	8866.97	8684.79	9507.7	6016.89	7118.1	8893.63	8132.78	6985.18	7323.24	8689.89	8060.48	13037.5	6191.7	9969.84	12887.9	7315.2	5699.65	11336.3	3434.74	5029.16	6973.16	5168.53	4573.6	5262.53	5516.3	5765.76	4551.68	4243.61	4547.88	2714.76	7293.03	4928.59	4823.17	4618.9	4792.17	4750.35	5073.74	7107.41
PE 16:0_18:1_POS	63263.7	57829	64085.5	73587.1	61308.2	60827.6	34005	57710.8	74445.2	60375.9	60103.2	57973.7	53636.2	54973.8	48509.5	52420.9	54187.8	58410.4	45096.5	52637.7	57402.6	51091.2	70940.6	46183.3	62046.2	62565.2	49958.1	43895.4	61666.3	48343.4	60392	61857.7	64696.8	59526.2	58020.2	67358.8	62115.3	59232.4	52442.5	49215.9	28219.3	58626.3	54582.5	40780.1	50718.7	48374.1	50100.1	53070.4	58915.4
PE 16:1_18:1_POS	25900.1	22561	26618.1	28808.4	25081.5	24893.2	26107.1	21350.3	26871.7	21825.9	24751.3	19431.4	18478.2	19304.6	21096.3	20693	24182.7	24173.8	19120.7	23605.1	25899.4	20672.8	24156.1	17060.4	27094.3	27084	20600.7	18805	25719.4	17548	18718.9	23794.1	23645.9	18080.6	19889.8	25890.2	24242.7	20787.9	19126.7	17083.1	13697	29136.7	23087.4	26283.4	21698	18933.2	21278.5	21615.8	22043.3
PE 17:2_17:2_POS	217.049	139.13	155.647	201.414	155.106	93.5919	68.1367	198.433	224.427	129.223	236.927	128.109	121.154	100.087	121.999	218.167	145.259	129.857	85.0107	155.342	119.795	134.978	278.888	84.9909	139.503	184.572	146.886	110.506	173.982	72.6408	76.6764	105.524	121.306	85.4521	61.6497	110.232	97.7166	53.3061	89.77	90.3382	30.0635	75.9	86.1654	88.6424	59.1113	77.7258	71.4615	90.6251	90.234
PE 18:0_19:1_POS	775234	669818	762785	755940	746175	702988	615228	689694	864308	716864	707405	703630	696297	644855	712639	530576	503639	699192	606404	571291	613732	650377	643747	549091	690568	673343	609265	538596	727548	493913	667186	801527	675557	751944	689377	771608	746335	721206	647352	551232	416723	824471	708019	610981	674945	621453	662976	666399	698934
PE 18:1_18:1_POS	251118	253909	231103	225002	244007	213426	119328	186327	253685	236672	211765	209446	188344	185434	248613	209273	176487	230603	199702	208593	197929	200095	189725	163953	235630	203149	191857	165065	226111	230111	250632	285312	263675	239683	250764	307569	268624	289444	239574	195439	89169.7	303441	261048	206214	245741	213453	246635	213451	279106
PE 18:3_18:3_POS	10572.5	11272.6	9713.57	11222	10900.2	6823.23	7235.25	8953.92	9483.37	11042	10679.4	10422.6	8237.57	8519.81	8637.59	10322.6	8085.78	9258.25	9739.91	9491.6	9567.42	8233.27	10481.3	7405.9	10948.1	9201.21	9816.4	7091.7	8846	8814.56	10296.4	11651.9	11203.5	9397.52	8923.56	12290.3	10120	10675.3	10674.8	7629.08	2060.12	10664.5	12440.6	11421.1	9558.54	10089.4	8780.28	11732.7	11667.6
PE O-15:0_19:1_POS	16666.7	17867.8	17983.3	17081.2	16235.9	18258.7	14112.6	13354.2	16614.2	16349.6	15081.2	13094.4	12439.2	12187.9	13765.2	14674.8	13654.3	16734.1	11900.4	15000.8	16760.3	14731.9	16277.8	13162.9	16722.2	14676.5	12911.1	14630.1	17208.1	18323.2	19397	19788.1	22365.5	14614.2	18354.2	22687.4	20844.3	21425.9	21102.1	16204.9	13168.9	21975.2	18377	18168.7	18874.8	14076.1	17133.9	17223.3	19897.5
PE O-15:0_21:1_POS	36857	45610.3	39698.3	37422.8	43904.5	42946.5	26641.9	29599.5	44240.1	41220	37941.6	34819.5	34220.4	30547.9	40217.7	44403.3	28437.2	46405.9	33922.3	37293.3	44752.9	36508.5	33926.8	36397.2	32259.4	37896.9	33517.5	37518.2	40694.2	49102	68140	58633.5	63907.4	56353.6	55137.4	61332	71479.4	68930.2	62875.5	49765.2	36074.3	63481.2	65264.8	55394.7	58675.7	47816	52170.3	61869.7	55511.6
PE O-18:4_18:3_POS	2515.1	2596.1	2326.66	2407.48	2660.73	2359.68	1122.33	1825.53	2767.24	2479.7	2769.53	1878.58	2369.7	2211.89	2058.75	2297.07	1775.24	2391.51	2070.98	1125.06	1306.89	2151.97	2345.29	1728.59	2494.8	2312.28	2450.42	1861.98	2574.83	2188.81	2183.91	2211.38	3506.32	2983.3	934.058	3824.76	3068.1	2901.74	2975.12	1759.64	982.938	2980.39	3292.23	1998.56	2250.21	2126.51	2194.56	2793.54	2670.76
PE O-19:1_20:1_POS	4658.83	7648.95	10648.8	7683.65	7780.79	8323.02	6926.51	5094.62	8550.77	8107.51	9335.61	6515.83	8646.76	6963.44	11317.1	7796.84	6592.89	12173.3	5903.59	9035.45	3730.56	6713.94	11249.6	5537.14	5907.66	7168.61	9206.39	7027.96	7184.13	5713.34	9456.81	8259.14	11975	8434.08	7935.89	7026.3	12029.5	9585.71	13539.9	7400.77	4257.75	12581.7	12955.6	11359.4	12535.7	10087.8	8767.52	12998.2	6979
PE O-28:4_7:0_POS	870.461	879.301	792.838	922.557	804.858	675.885	561.842	859.139	787.023	783.755	885.069	726.579	649.571	661.235	563.338	1169.14	577.634	860.284	813.346	763.382	501.958	859.275	741.15	637.893	718.692	841.481	817.527	694.09	899.044	506.36	364.141	387.075	497.862	440.89	406.71	581.257	506.705	411.118	575.713	415.373	221.718	461.921	667.803	532.265	456.951	374.83	433.541	594.18	464.572
PEtOH 16:1_16:1_POS	1028.74	830.469	1264.97	1428.87	614.399	1403.57	5479.81	900.855	599.481	1116.04	1026.29	858.112	594.277	623.218	710.483	937.531	1038.34	2279.27	630.907	1643.45	2036.65	1140.41	589.843	835.164	1458.49	1324.94	761.792	1938.27	1421.34	745.12	301.866	906.59	392.454	488.471	822.081	784.52	727.348	525.839	1050.39	554.438	725.484	1227.67	813.432	1296.24	923.047	595.25	802.013	889.657	927.22
PI 32:1_POS	1820.5	1773.19	2063.89	2670.66	1796.35	2419.38	1894.12	2008.76	2280.97	1719.34	1808.21	1984.04	1679.55	1782.06	1368.75	816.869	1473.12	1370.49	1220.26	1261.16	1946.26	1629.52	1702.37	1547.71	2370.87	1867.81	1218.36	1479.75	2478.94	1097.61	1582.64	2372.16	1849.87	1246.34	1890.57	1691.47	1764.08	1594.69	1646.82	2012.23	1492.46	1697.72	1420.6	1340.41	1331.69	1518.45	1623.51	1830.15	2202.54
PI 34:1_POS	520.519	630.685	561.397	519.986	620.527	671.893	512.924	556.345	631.068	611.83	648.902	546.516	592.8	620.175	565.385	499.628	412.489	595.98	541.385	458.173	592.728	624.644	583.615	543.344	545.788	437.08	539.057	417.634	573.282	3841.78	11942.5	5558.88	8077.19	1550.82	9347.39	22106.2	20591.3	4897.48	2779.21	1724.31	1222.13	2677.79	11756.3	20994.2	836.534	15579.2	1037.74	17753.2	14545.5
PI 34:2_POS	1475.4	1812.91	1699.17	1782.87	1511.25	1938.53	2181.74	1566.8	1824.78	1761.84	1720.37	1886.24	1629.38	1209.89	1724.2	969.974	1916.63	1862.73	934.521	1836.76	2266.61	1804.8	1573.96	1918.74	2846.42	1669.22	1445.12	1587.5	1715.74	2024.34	1588.57	3373.88	3207.61	2397.82	2320.89	1893.17	1183.26	2948.3	3601.5	2843.47	2416.44	2790.03	1944.47	1959.52	2288.7	1166.97	2385.26	1518.5	1773.78
PI 34:3_POS	3032.09	2474.91	3245.22	3606.15	2798.32	2326.83	1820.32	2902.69	3064.68	2619.21	3013.95	2439.34	2468.58	2664.33	2612.05	2836	2073.3	2346.61	2077.16	2496.79	1612.11	2810.59	3404.18	2215.1	2429.1	2771.36	2742.83	2216.02	2675.25	1549.69	2737.25	2128.12	2151.48	1555.6	2131.57	2967.68	3777.64	1859.52	1746.82	1468.64	1009.34	1448.7	2338.71	2798.53	1544.01	2674.05	1312.76	2941.91	3132.16
PI 36:2_POS	4199.24	5699.12	4834.01	4512.02	5148.3	5152.56	4859.1	4627.86	5159.05	5331.4	4646.75	4429.9	4245.93	4151.19	4920.46	4391.37	4607.44	6012.67	4354.38	4816.62	4646.49	4993.72	3441.78	4865.87	6094.23	4517.82	4119.67	5045.79	4709.6	4776.82	3211.48	5931.78	4395.86	7042.18	3999.18	3109.01	2941.53	5948.25	7651.02	6890.2	7993.81	7822.72	3397.16	3130.07	9250.11	2654.79	8062.56	2939.82	2819.6
PI 36:3_POS	21383.8	20454.4	20449.5	23406.6	26245.5	19699.5	12434.4	21748.8	24517.8	20132.9	26573	20167.4	20946.6	19093.7	23661.2	24366.8	17791	18522	18825.8	21375.7	11404.4	20747.7	26088.8	16675.1	16000.7	22866.5	20784.8	16495.9	21294.8	35621.8	25723.1	37606.8	27735	29858.7	25747.1	26926.8	25947	41169.8	38570.1	21114.2	20871.4	34793.5	31675.4	24939.7	22541.4	21171.7	22529.3	27026	28110.5
PI 36:4_POS	4406.45	4989.75	4692.41	4759.17	4778.11	3959.86	3806.73	4137.58	3681.6	4722.37	5144.59	4552.61	4377.72	3929.13	5098.28	4275.96	3908.28	4571.55	4170.83	4778.49	3370.84	4783.68	4598.59	4236.51	5154.13	4561.26	4430.19	4355.94	4834.9	3713.34	4894.63	4426.78	4484.73	3591.2	4461.74	4702.56	5055.07	4622.02	4978.3	3704.81	2899.21	3739.16	5184.19	4578.84	3300.45	4171.99	3507.5	4762.02	5112.55
PI 36:6_POS	2859.84	2587	2686.69	2510.44	2627.29	2427.77	2871.03	2242.17	2783.01	2643.8	2641.02	2488.95	2781.22	2242.07	2187.44	2301.51	2146.41	1979.15	2464.79	2622.84	2142.31	2553.69	2805.5	2296.54	2725.39	2459.46	2370.47	2372.87	2696.12	2437.89	2705.62	2744.15	2513.3	2491.21	2574.16	2451.52	2481.16	2941.85	2802.96	2323.07	1862.63	2354.3	2873.53	2815.29	2086.8	2596.31	2232.55	3024.43	2876.42
PS 18:1_18:1_POS	6650.08	6534.57	5927.79	5513.37	7151.18	5569.18	3241.77	4337.97	6649.73	6248.35	5918.3	5314.28	5014.27	4769.55	5431.04	6975.7	5107.5	6723.39	4548.12	5460.09	5054.76	5004.97	4990.57	5369.86	6045.43	5249.7	4251.61	4998.39	5634.21	7271.15	4386.17	7617.5	7739.67	8555.22	5514.59	2935.96	3157.33	8157.86	9678.61	7166.07	5699.94	8633.31	5517.2	2547.44	9286.12	1588	7937.87	2908.24	3228.75
PS 18:1_18:2_POS	6130.15	5661.29	5223.51	5111.56	6396.09	4961.79	2932.65	4272.08	6249.44	5318.4	5824.57	4841.53	4586.24	4720.64	4368.75	6005.24	3949.67	5078.57	4633.1	4896.29	3772.66	4682.27	5443.05	4592.29	4992.68	4847.35	4494.87	4327.21	5407.69	7779.68	23136.8	11490.3	20671.3	6489.72	15530.4	21866.7	23107.1	10165	8141.9	5240.54	3755.29	7329.74	25578.3	22783.9	6255.51	14467.1	6064.63	25895.1	24349.2
PS 18:2_18:2_POS	2731.92	3051.38	2662.21	2632.57	2859.84	2378.11	1568.11	2308.01	3079.67	2854.73	2955.96	2474.33	2560.35	2230.99	1897.51	3104.8	2167.68	2641.97	2166.56	2583.42	2055.37	2464.3	2541.52	2253.42	2809.76	2491.59	2367.75	2413.49	2813.6	2647.01	3353.87	3114.25	3500.97	2582.2	2773.08	3134.63	3131.18	3066.99	3470.75	2539.95	1631.62	2762.6	3332.9	3034.29	2597.83	2212.87	2451.9	3172.76	3245.23
SE 28:2/15:2_POS	898.621	1298.25	971.856	702.917	2223.21	1199.85	6428.19	661.843	622.963	890.385	516.903	579.781	1111.8	1336.16	2848.56	6898.47	951.059	900.577	687.741	659.704	425.257	1840.6	1459.87	594.658	620.837	862.45	1006.08	909.664	1402.91	8783.8	2198.2	5646.02	7249.65	3660.84	1769.87	3610.89	3260.39	4162.83	5465.92	4380.99	6624.72	2491.87	6367.89	6050.82	4056.54	2528.88	4693.42	6831.83	4326.82
SE 28:2/16:1_POS	23268.8	29010	20419.8	11183.8	49009.7	20363.9	161378	11316.8	9454.96	14198	9489.69	10849.4	14238	17778.7	64680.4	64964.2	14037.2	30116.4	8469.29	9931.17	6700.82	19282.7	24238	10373.3	17199.5	17844.9	25814.6	12855.9	15254.5	93431.9	42913.7	70396.7	60924.4	80305.9	50142.2	47921.3	44527.8	72645.3	99838.7	83449.8	101567	77077.8	104551	88773.4	37153.4	42262.3	85885	68848.5	53361.3
SE 28:2/18:1_POS	99029.1	121199	66310.4	46281.3	159918	77593.3	319027	50042.5	31976.4	67139	42826.1	64428.9	53075.5	67128.1	209160	122180	58489.4	102739	30666.7	49123.1	26842.2	80327.2	68840.5	32720.1	66595	45910.8	85554.2	40810.4	54302.9	221270	167453	151450	187900	244181	187034	104841	81428	293307	211794	163318	253074	280666	291419	217844	193660	138790	250241	216467	176285
SE 28:2/18:2_POS	12407.5	12114.9	7138.08	8959.49	14859	8744.43	30885.4	6450.69	3546.1	9389.48	6471.25	10811.8	4702.16	7557.59	19231.6	15586.5	6273.86	11002.9	4280.82	6388.36	2793.89	10865.6	11873.1	5090.23	9012.61	5857.65	11215.8	6080.76	5412.51	32215.5	22011.2	24607.1	24131.3	28864.5	20642.6	17774.6	16583.2	39159.2	31411.5	19569.8	29667.3	35389.4	41395.2	43138.1	17580.7	25943.4	33499.4	31778.4	24140.6
SE 28:2/18:3_POS	12556.1	6516.2	6488.71	13496.4	5773.96	5909.13	8839.79	5546.84	3149.76	8536.74	6788.29	14021.7	3049.8	7637.05	7320.38	12872	5009.55	7299.77	2850	8021.19	1452.58	10522.1	19687.1	7358.59	9069.08	4829.94	11852.1	5946.15	3786.37	15579	4538.4	6775.86	6430.26	6924.59	6413.43	4905.3	4156.15	5394.02	7685.88	8378.74	6686.89	7240.9	11868.9	16673.3	8439.4	16273.2	10714.2	12503.4	7092.72
SE 28:2/20:3_POS	5393.3	8195.12	6427.98	3994.54	14194.1	7766.56	25244.5	4680	5385.71	5126	3779.44	4540.42	5764.49	6785.72	19771.6	23330.5	5479.19	6579.36	2969.41	4447.87	2278.24	12958.6	8774.89	4065.88	5249.57	4048.66	5222.24	4777.63	7155.06	37315.7	11110.4	24163.7	21885	27353.5	9045.51	13156	7516.52	25685.4	17344.2	16888.8	28001.2	19777.4	41000.8	27228.1	14383.9	10542.2	22875.8	24733.4	19557.8
SE 29:2/16:1_POS	31949	49896.9	26836.1	11767.3	82675.9	36033.4	126834	15664.2	13665.3	21757.3	9167.36	9463.9	26960.2	24744.5	92880.9	107325	21646	57642.9	15458	13109.6	6266.97	27994	36014.6	8502.31	26393	23838.3	31095.1	14940.2	24608.8	54368.4	38356	34187.3	47062.5	59875.4	42543.3	29810.2	24017.6	63796.9	48088	39550.1	52036.4	55813.6	56114.8	42309.4	34873.5	27963.3	48123.2	48095.1	32836.5
SM 14:1;2O/17:0_POS	4973.38	5290.42	5510.16	5161.5	5538.24	4940.66	3670.37	5004.79	5338.99	4664.52	5412.26	4565.27	4341.04	4386.96	5106.99	4930.26	3951.28	4155.14	4669.15	4875.47	4125.22	4915.28	4686.9	4620.13	4884.9	3840.59	4293.16	4802.63	5305.98	5002.36	6569.25	7055.28	7125.9	5558.91	6731.53	6872.59	7952.32	6816.2	6039.03	5305.42	4399.01	7326.68	5924.28	5960.98	4964.86	6250.41	4486.56	5557.77	6505.91
SM 14:1;2O/18:0_POS	3678.2	3557.87	3534.95	3628.23	3690.21	3054.68	7392.61	3640.11	3462.67	3258.99	3243.25	3672.68	3105.07	3074.83	3446.71	3716.42	3029.89	4446.94	3041.94	3540.61	4924.84	3104.43	3358.35	3275.93	3937.89	3551.7	3353.82	3384.15	3269.8	2898.42	3007.47	3248.56	3096.44	3494.41	2991.64	3808.69	3685.19	3472.86	3504.3	2838.83	4545.98	3552.73	4024.9	4153.68	4489.15	3285.99	4209.41	3364.28	3271.63
SM 14:1;2O/20:0_POS	136553	135197	127659	134266	130423	126955	144331	117981	144306	128731	130847	126572	117984	112733	132680	129813	100251	140121	119394	125242	133926	124055	137187	129275	131526	130816	128030	122140	131189	118916	126831	135567	134332	148651	129916	151528	140751	133186	136879	112316	142376	149670	139242	139329	143576	114876	135774	129170	130746
SM 34:0;2O_POS	10741.4	9964.23	11384.9	10974.1	9483.31	10095.1	20326.8	9762.68	11235.3	9046.61	10834.5	10690.4	8571.88	8969.27	9969.87	13067.5	9605.17	15131.4	6654.14	11812.3	15336.2	9144.2	11344.9	10721.2	12383.5	11679.7	8993.17	11969.6	11144	7855.89	8082.07	8748.17	9250.08	8503.44	8886.7	10356	10285.7	10124	9693.27	8884.47	10473.9	8107.26	10206.4	10439.3	9762.75	6819.85	7913.52	8826.47	8423.01
SM 36:1;2O_POS	219289	183809	208587	221968	225348	207619	252874	202044	239702	219945	213027	200015	197331	193484	224395	230864	182068	232618	199106	212521	176269	208151	231466	219804	230750	223667	206268	212762	221562	164286	221522	237536	243885	257709	205641	265758	236932	249314	245013	207683	272678	245090	250838	245531	246913	196702	220912	226357	216815
SM 38:1;2O_POS	57569.3	59191	57686.7	58471.6	59982.5	51002.4	80133.4	54595.8	68543.4	54102.6	54922.6	55031.4	54605.4	51409	59156.7	63432.8	49764.8	67649	47634	58063.9	55989.4	55745.8	68512.8	54487.3	63942.4	62158.2	50893.1	55371	57683	57929.5	65600.8	67891.7	71609.1	65286.2	59804.3	72055.5	65779.4	70998.7	71598.4	58700.4	62747.9	59905.1	65827.4	63672.8	65112.2	49434.9	56048.5	58420	57414.8
SPB 14:0;2O_POS	1818.37	1169.34	1592.75	998.094	1428.31	970.995	1672.68	1033.2	855.718	1000.89	1273.56	1816.82	873.035	1185.43	996.43	1441.71	1597.6	1345.5	712.853	1570.2	1431.26	881.595	1608.54	1566.59	1716.02	1184.69	1362.24	1240.21	962.328	2672.7	1606.45	1523.29	1912.08	2191.61	2031.4	3445.31	2680.42	2434.15	3757.72	2816.9	1882.69	698.884	1552.4	1669.77	1439.45	1047.58	1175.55	1520.01	1596.29
SPB 14:1;2O_POS	3899.41	2844.19	2971.53	2318.38	3497.04	2981.46	2898.16	3315.51	2687.25	2554.9	3054.27	3247.85	2392.8	3001.88	2283.43	3058.18	3145.62	2827.04	2000.83	3894.69	2746.19	2109.17	3539.31	3580.7	3055.84	3638.3	4056.5	2558.37	3212.43	5025.78	3362.81	4007.47	4913.37	5425.77	3611.57	6128.61	5136.17	5549.39	6334.07	4887.3	4385.25	2701.58	2898.49	4283.02	3117.19	4146.96	3147.06	3648.1	4286.95
SPB 16:1;2O_POS	829.399	722.701	723.343	538.117	840.629	820.031	724.754	667.898	664.715	610.413	715.309	769.27	708.968	682.032	607.911	855.687	739.033	671.506	647.426	686.082	627.932	563.068	1013.01	812.424	702.715	722.807	669.515	732.304	706.159	1502.67	1076.38	989.66	1628.56	1479.81	968.351	2273.55	1290.36	1450.67	1859.98	1931.54	1186.61	611.354	949.211	1141.25	805.89	863.815	821.509	979.829	802.231
Stearoyl-L-Carnitine_POS	230.88	188.946	257.883	348.643	288.177	271.056	334.182	209.963	411.342	219.63	299.689	259.824	257.56	151.69	270.73	319.617	257.911	284.748	332.017	311.813	240.664	162.379	353.219	245.604	197.067	254.021	426.937	203.229	237.804	208.143	126.321	111.661	208.851	179.102	167.73	327.117	199.875	136.443	258.889	169.911	182.755	246.808	186.459	357.782	196.526	138.338	198.136	219.777	85.9751
TG 14:0_14:1_16:1_POS	3285.2	6153.63	2980.84	6223.84	7416.76	6044.36	1260	3291.41	3206.34	6876.25	2775.38	2388.26	3479.6	3375.58	3774.61	2145.62	1977.82	2035.45	1953.83	2772.97	2448.19	3883.68	1955.39	2426.17	2133.96	2354.52	5465.94	1928.12	4824.37	1253.85	7293.31	2569.36	1867.99	3025.68	4272.03	6076.82	3638.11	6260.22	1916.45	1723.22	5108.6	4591.95	3410.1	2994.47	4418.79	3301.21	2017.87	2203.88	3589.58
TG 14:1_16:0_16:1_POS	33154.9	51106.4	31052.2	61398.8	73615.2	65881.8	8445.33	35124.3	35361.4	63643.4	24161.5	22440.5	38992.2	38455.6	38010.6	15257.4	16816.5	17062.3	16798.3	20068.4	21613.1	34551.1	18810.3	21757.9	18312.1	25065.1	52112.5	15757.9	57874.5	6456.83	46048.3	19094.8	14384.7	17147.5	28598	43715.1	28722.4	25121.4	9604.3	12297.6	20218.7	36212.9	18039.7	12239.2	24376.1	22849.2	11827.4	14563.6	28604.9
TG 14:1_16:1_16:1_POS	6655.32	11641.4	6742.6	18394.5	17075.6	14474.6	1681.25	8263	7942.67	13158.4	8460.03	3908.37	9387.31	7334.6	6486.72	6110.04	6270.74	3919.3	3772.81	8213.49	9539.78	10121.8	6220.94	6615.46	5678.18	11706.2	16373.8	4950.52	12228.1	1813.42	5069.01	3265.46	2415.61	3675.4	4140.02	8220.66	3673.37	4459.39	1927.01	2775.96	4549.58	8452.46	2734.56	4920.4	4490.89	3316.93	2328.86	2819.66	4964.39
TG 16:0_16:1_16:1_POS	191749	275268	235495	375659	430143	438354	51452.9	262561	278564	343658	160421	185079	275742	261989	211621	77134.3	107735	103105	104721	124708	139622	240487	155245	163334	130175	193308	238518	104061	355591	38835	280943	139849	96630.5	136984	211560	263990	196462	165173	68307.4	86512.1	148714	265523	136835	72322.1	158211	156519	80338.8	91155.1	188115
TG 16:0_16:1_18:1_POS	443456	647861	432052	526055	964029	865972	106616	535480	515650	660733	353336	371401	561493	499775	498750	176120	177846	246898	305087	219432	260543	484615	216286	331126	272509	315590	470157	205277	682127	101147	738196	368946	301817	369492	558761	609260	457701	437452	170225	191178	359881	612832	340557	177787	452548	400447	225314	277134	515510
TG 16:0_16:1_18:3_POS	24549.5	28951.4	23348.4	44286.8	40121.3	30552.9	5118.22	28991.4	25739.2	30134.2	21070	15888.5	26173.8	23884.5	21884.2	14886.5	15052	16268.9	15292	21735.7	14476.6	29757.4	25105.4	18323.3	15274.8	25008.9	40339.2	13887.1	28181.6	5315.58	18978.8	9926.84	6474.76	12058.1	9385.24	20584.7	11905.7	14012.6	5400.59	6669.81	9844.35	22895.2	10678.7	10372.2	12438.8	11819.4	7086.6	9616.99	15325.2
TG 16:0_18:0_18:0_POS	2463.75	3056.86	2170.95	1496.67	2385.14	2205.51	2624.19	1875.4	3102.51	1788.65	1277.97	2645.9	2102.01	1515.93	2595.13	1765.17	1346.02	2518.14	2743.78	2009.76	2667.86	2845.01	955.782	3458.33	2558.46	3004.06	3831.38	6774.51	2738.75	5008.09	10267.8	10556.4	8559.62	6950.04	4029.9	23424.1	37857.7	6426.37	16615.3	6450.16	6048.11	4590.29	5870.09	5163.18	11259.4	9504.09	8257.16	7658.06	9108.17
TG 16:0_18:2_18:4_POS	11634.2	10966.2	10904.5	12550.3	12760.8	11942.2	5068.95	16579.4	13393.8	11130.2	12961.2	11046.8	12283.6	12683	11527.9	10620.6	6947.82	8873.76	7876.19	13638.4	7525.12	10489	10427.7	8629.16	8579.52	9685.16	12863	8112.2	11039.2	4045.32	8745.73	5755.64	4852.81	7261.85	6013.64	7329.66	6270.46	7047.81	6395.25	5434.71	6870.9	10019.2	7396.41	5414.69	9037.5	7661.17	6046.09	8209.39	8517.27
TG 16:1_18:1_18:3_POS	22729.1	25657.2	22752.1	26061.6	36440.4	26990.8	6242.21	28107.1	24613.3	26947.7	22388.9	16607.5	25808.5	25346.8	26880.7	17284.6	13613.8	16879	19762.6	20434.1	12230.7	29126.5	20193.8	17199	13715.9	20092	32727.5	14775.8	25213.7	8632.61	15563.2	11394	9115.38	12472.6	8101.42	19333.7	10670.5	13135.4	8000.43	7434.02	9701.97	17912.4	12422.2	9124.55	13368.7	11279.4	8680.88	14420.9	16756.8
TG 18:0_18:0_18:1_POS	93914.6	128332	70091.1	63666.5	150250	118652	35144.8	86473	92239.3	110868	54191.2	69146.7	98581.9	78737.4	108644	38907.1	37778.2	69756.8	57415.1	50958.6	53614.7	89430.9	43022.5	62253.9	56423.5	51243.7	76727	61670.8	106720	52660.6	133139	91786.7	98440.9	75441.1	95261	136752	154985	91182.2	89272.9	57253.2	84571.5	109341	72875.4	65484.1	110470	100801	79148.1	91177.2	107270
TG 58:2_POS	22745.8	30218	20785.1	19821.9	36298.8	29653.1	8880.43	26416.3	22594.6	29538.2	16414.7	21411	28225.9	24163	27270.8	11433.2	9190.81	20431.4	16964.9	13881.2	14010.8	23743.1	11914.2	20000	16548.3	15645.4	20871	15454.2	22802.2	14370.5	57377	33694.7	36404.3	27591.2	42710.4	50039.7	43357.4	38049.5	21332.9	13714	27850.2	38440.6	27336.2	18945.6	36657.5	38476.6	25441.3	29956.6	45092.1
TG 18:1_18:1_18:3_POS	31726.3	37996	50234	22487.8	49789.7	43090.2	15776.4	49264.1	43502.1	36911.9	41994.5	26343.1	46807.6	51725	63054	47161.3	18440.4	28954.9	55224.2	25342.6	17079.1	33190	23771.2	25250.6	22775.6	24245.8	35536.7	23188.2	29941.9	19500	28082.7	22897.5	21707.6	22735.2	18893.9	31844	21795.9	28775.3	18140.2	12619	20859.6	26816.1	28023.4	18723.7	26281.8	20545.5	18739.3	28331.3	28682.1
TG 56:3_POS	30821	41676.2	25759.6	22370.8	48664.3	31812.1	9453	33820	28769	39326.8	26170.8	23522.8	38133.3	32822.7	41037.1	17413.1	15217.3	21130.1	27068.4	21266.4	15196.8	36462.7	18626.2	23752.7	17749.1	17801.1	32209.5	18167.1	29349.8	17768	37822.5	26765.7	30728.3	25443.8	33223.4	39846.7	30072.1	34405.8	18284.2	12415.7	24778.3	39828.5	21083.5	15628	24566.1	30006	25193.4	25030.7	34187.3
TG 18:1_18:1_32:1_POS	2899.23	8766.86	2875.36	2868.34	7113.08	5160.57	864.491	3862.37	3143.8	5840.06	2050.73	2623.62	2989.17	4899.35	4785.73	1958.41	1881.45	2898.61	1951.52	2087.15	1289.76	5001.8	2157.94	2399.39	1130.97	1583.48	2872.42	1322.69	4002.15	2270.02	4024.48	2881.71	2194.52	3213.28	4200.7	5105.48	3314.63	4103.79	2076.98	1321.43	2365.84	7102.54	2633.92	1895.82	3325.27	3155.5	3430.68	4320.96	4879.81
TG 18:1_18:1_34:1_POS	1211.75	3024.7	1481.71	1154.6	2572.63	1591.99	392.957	1493.03	1411.51	2191.9	708.113	1017.96	1087.68	1750.62	2228.42	766.365	703.905	1002.35	826.529	765.073	595.227	1813.86	832.789	967.534	400.583	557.316	1246.98	474.553	1660.23	707.717	1222.95	890.806	930.643	1154.59	1316.14	1352.34	995.334	1316.12	838.009	492.725	740.807	2423.62	860.696	618.019	1352.96	993.533	1341.83	1329.41	1659.76
TG 18:1_18:2_19:0_POS	10259	17931.9	11913.9	19084.5	22499	19205.2	2988.35	14711.1	14297.3	16833.3	8740.35	9223.87	16300.8	13366.4	11595.5	5315.92	7700.53	8307.15	8738.78	10343.9	9966.37	17003.6	8826.45	11585.8	9256.46	13750.8	16996.5	7921.24	16424.7	5421.38	19179.8	10695	8569.29	11382.5	13449.2	25159.5	15825.1	12818.2	6329.68	6294.05	11604.1	20726.1	9058.98	10819.6	13112.4	12944.2	7145.04	9944.25	18209.4
TG 18:1_18:3_18:3_POS	9810.44	10947.8	12327.2	9177.26	13778.6	12753.3	5555.72	14322.2	12554.2	10903.1	13924.3	8102.61	13592.5	15290.6	15162.2	9824.74	4842.6	7022.45	12268.9	8431.5	5536.85	8073.07	7226.81	6415.26	6189.5	6857.09	9761.25	6456.05	11252.4	3789.8	8006.15	6069.86	4484.95	5932.1	6333.11	7093.21	5953.16	6618.25	5337.53	3739.81	5407.76	6576.15	7097.51	4590.58	6468.56	6292.62	5381.73	7339.33	6859.07
TG 18:1_25:0_26:2_POS	946.089	2134.1	1023.08	592.915	1754.67	958.796	388.451	1063.92	1001.8	1261.15	536.029	845.257	930.677	1350.69	1272.9	400.52	423.413	644.321	571.487	421.143	350.831	992.036	515.603	533.538	300.835	407.977	997.636	328.352	1171.57	375.746	669.048	565.819	495.568	529.862	626.793	811.731	457.725	710.322	442.405	311.616	446.395	1676.76	397.386	406.992	861.323	640.627	703.253	970.032	1093.19
TG 18:3_18:3_18:3_POS	5498.79	6912.01	5673.53	6714.7	8500.95	7263.86	4853.04	9719.84	9343.14	5761.49	9054.89	4997.1	8270.34	8066.93	6890.57	5726.59	3330.65	4039.89	5643.05	6175.94	3395.72	5019.27	5750.82	4234.14	4890.87	5436.7	5579.01	4443.06	7473.87	2731.5	4907.02	4330.47	2555.21	4442.45	3641.36	4893.29	3425.17	4489.56	4095.71	2718.55	3693.02	3853.72	3740.89	3442.77	3873.38	3903.36	3220.01	4984.92	4045.62
TG 22:6_23:0_26:7_POS	7421.28	12061.7	7194.9	5237.13	18719.7	8988.44	4081.35	9042.23	6714.1	6793.39	4129.83	4433.47	16322.4	8099.07	23749	7384.94	5096.99	10875.4	5243.51	4866.7	2866.94	8503.19	5544.45	6715.93	4593.74	2769.79	6177.81	4003.52	7572.19	6133.52	13787.7	7790.51	8176.14	7944.94	11119.6	17206.6	16807.1	16756.9	8717.82	7827.77	10004.8	15237.8	7116.15	8535.82	14084.4	11814.5	9264.61	10742.6	13574
TG O-14:0_16:0_18:1_POS	66126.5	53182.1	43388.6	38825.9	30685.7	39532.5	40411.5	25830.9	39991.7	40117.3	32222.8	43202.6	31096.3	18047.7	29575.1	22927.2	15110.7	23952.7	42857	52918.4	31359.3	33386.1	14122.5	36170.3	31561.1	29006.4	58191.7	43736.9	46446	50916.7	60227.7	78725.4	97493.3	42821	42679.9	117550	184489	34972.3	73187.3	78713.1	76827.8	48987.9	54634.6	64305.4	62907.2	68781	48272.4	55127.8	71391.6
TG O-16:0_16:1_18:1_POS	271829	207791	155177	190332	169672	178139	171822	124465	180417	165350	136460	200895	134849	95048.8	150115	103513	73029.3	104602	199730	177614	154290	176979	78589.5	156098	126435	157990	306016	213339	208445	282645	323664	364115	460483	233562	255123	653549	765184	187214	394432	313904	365466	258622	222814	261533	310686	333245	230214	232657	336973
TG O-18:0_16:1_18:1_POS	492113	430888	280190	356847	369290	379418	359898	271611	448173	323504	286945	443788	299661	218486	337294	241057	203299	254867	417515	318776	360799	404631	182478	403074	283745	398872	612134	552298	443357	660921	856688	810971	971957	634510	554611	1.54499e+06	1.55299e+06	552751	1.07281e+06	693089	757886	592697	558069	552831	879358	940151	651563	625203	810115
TG O-18:0_18:1_18:1_POS	637103	586797	402812	472257	495221	602306	588366	430172	644441	409982	444905	630516	420253	403352	493155	418555	487716	599994	587719	470879	596465	642284	335831	924064	646500	717189	1.12318e+06	1.09985e+06	699279	1.39014e+06	1.91343e+06	1.73806e+06	1.59087e+06	1.33869e+06	1.10524e+06	2.0387e+06	2.10207e+06	1.30697e+06	2.1065e+06	1.23407e+06	1.25221e+06	1.01414e+06	1.32412e+06	1.42287e+06	1.92087e+06	1.90081e+06	1.80981e+06	1.63285e+06	1.89008e+06
TG O-20:0_18:1_18:4_POS	61935	52163.4	57091	64427.9	44692.2	63641.7	35769.3	58307.6	67347.3	54301.3	67787.9	68645.1	56901.6	58808.8	40477.3	47360.7	68207.3	59940.8	67563.8	61792.2	79179.6	66422.6	51666.5	78449.2	68672.7	74742.9	64216.9	73867.8	70014.8	54168.2	49506.2	47649.8	54438.9	56113.7	49404.6	43549	49160.4	50129.8	45932.5	57846.3	59271.6	54410.4	48331.7	43924.2	56414.5	48893.7	49471.6	48517.1	44049.8
TG O-20:0_18:1_20:1_POS	68709.8	48537.3	49843.4	48848.4	42131.4	66347.7	37519.1	50811	43896.9	38252.4	34396.7	53061.6	37382.3	59372.8	43398.7	43045.3	50550.6	68739.4	36107.4	45267.2	38214.5	62427.1	31880.4	84618.1	59488.2	61330.6	76092.5	92878.9	62785.5	120214	145618	141781	129742	72304.5	71076	139568	151031	66014.7	113471	56748	61425.4	59671.1	65014.8	73902.1	112494	84613.1	83010	89450.2	115716
TG O-22:0_18:1_18:1_POS	49639	49307.8	31236.5	33661.6	51295.6	47185.7	33725	28196	34508.6	41592.9	27919.5	40867.1	29573.4	30216.9	42978.6	25594.1	21982.9	24399.8	41111.5	28334.9	30933.6	40666.3	18819.2	34380.4	30646.4	34929.5	52916.1	44773.1	45210	54131.9	91621.1	68149.6	79614.3	51353.3	54882	113434	113753	54311.3	68978.6	48623.9	63334.5	70999.2	55871.2	58371.3	59795.2	78252.1	52392	66180.4	69075.2
Triacylglycerol 18:2-18:2-18:2_POS	10189.8	11922.4	19095.2	9191.13	16579.7	17246.7	6188.77	19088.3	17040	11876.5	20039.2	8653.67	17612.1	22466.8	21796.5	15535.5	5638.4	8707.47	20518.8	9255.02	6473.61	9442.72	8393.58	7896.17	7796.38	8399.75	10679.1	7661.83	11375.4	4708.11	7540.91	6449.39	5496.48	6606.35	5999.72	7787.23	5540.94	7428.32	6829.8	4431.64	5908.99	7396.61	7789.38	5718.92	6748.14	6896.65	5661.36	9212	7075.93
HYDROXYOCTANOIC ACID_NEG	58053.6	92974.7	60294.3	21900	74497.5	41665.2	13487.3	28866.4	54960.3	61733	35280.5	40426.7	44899.4	31037.5	41877	19936.8	20656.9	31940.2	36923.7	31786.9	36985.7	39917.2	12853.5	51405.9	35168.7	29201.7	48297.7	45721.3	50397.7	110964	771496	141065	151547	136779	550691	373826	760076	306817	289213	44394.1	28749.9	82593.2	724609	981207	59879.1	717204	79322.3	1.44262e+06	884482
HYDROXYDECANOATE_isomer_NEG	7334.65	9126.3	11513	2873.35	8123.42	4163.83	8347.05	4693.43	7556.77	6497.4	3323.31	4890.87	5744.32	4832.68	5507.78	2317.63	6282.78	3404.07	4791.88	5187.69	7183.29	5077.26	2641.44	7834.66	4979.08	5078.43	5653.34	7510.06	4221.26	24674.9	102157	24051.8	21336.8	12222.2	45204.8	98348.7	114633	58352.5	51648.1	5372.32	6737.64	20593.5	61787	62821.4	7819.52	73689.9	6851.6	209384	170699
Traumatic Acid_NEG	529.675	392.26	585.811	235.435	419.728	192.642	566.017	228.697	394.291	257.247	377.835	287.402	588.529	329.275	318.868	226.471	317.935	256.173	273.018	790.015	546.251	451.181	198.254	458.015	694.948	573.687	544.775	461.856	241.603	1799.68	7539.32	1452.76	1126.39	1637.21	2881.94	3171.08	7189.75	3241.7	2089.68	379.542	156.432	208.624	3072.5	4603.21	129.474	1968.9	234.834	4758.94	3740.96
PE(18:1/0:0)_NEG	335.148	712.036	238.364	2546.86	629.219	597.851	14235.6	4798.53	1281.64	354.124	258.481	180.33	335.204	2181.35	328.27	974.511	408.354	2169.96	3201.94	465.075	2125.9	3964.47	801.319	11089.6	367.71	206.771	764.38	12710.7	897.745	224.656	393.777	353.106	310.451	258.222	155.752	580.312	430.604	281.183	248.352	1253.44	32907.7	418.867	697.035	774.325	137.156	489.617	159.91	357.096	483.207
Decanedioic acid_NEG	4172.76	3135.33	3453.91	1550.85	4271.58	2108.03	2101.97	2238.52	2271.63	2356.64	3172.77	2028.73	3064.19	3005.62	3013.64	1364.22	1396.03	1400.55	2583.05	2449.68	2229.66	1766.97	742.869	2678.72	1699.14	1217.45	3457.72	1936.33	2192.96	2995.98	14695.3	2665.3	1823	2665.79	8539.61	7371.93	18927.5	4783.2	5873.98	518.177	291.57	1638.61	13204.1	14501.8	926.317	11821.8	703.511	14426.2	13453.8
Arachidic acid_NEG	287.882	329.992	279.11	298.618	191.938	194.985	409.362	247.249	312.175	223.993	199.186	232.105	251.721	200.892	363.034	202.761	167.921	266.637	368.221	286.221	299.092	258.731	261.749	264.272	266.831	290.07	324.677	277.549	228.566	545.214	1504.86	1151.74	1262.22	419.008	1326.24	2362.26	2004.78	846.642	774.305	312.251	476.656	731.612	1472.56	2268.66	219.384	1461.14	296.518	1575.48	1340.12
Behenic acid_NEG	252.308	341.2	326.322	229.842	280.347	290.046	293.972	265.689	364.43	287.436	313.864	238.911	362.371	241.406	426.939	260.92	193.99	271.345	317.123	269.308	259.061	295.555	242.25	317.196	288.574	266.223	279.299	298.581	248.601	633.389	1346.36	1186.21	1189.18	472.363	1236.39	2363.33	1947.69	964.087	808.681	278.333	600.577	695.744	1603.69	2245.85	202.859	1270.39	279.145	2228.43	1596.74
CL (18:1_18:3_18:3_18:3)_NEG	1043.91	1226.68	1594.97	1423.94	659.2	607.28	920.047	1006.26	1731.47	1194.42	708.429	561.861	852.795	942.746	1107.02	836.406	402.233	860.877	1410.44	725.708	811.625	1417.59	501.65	818.948	1020.75	608.765	978.723	1607.79	746.193	232.846	372.646	271.133	256.81	272.173	351.002	231.084	274.876	340.296	323.185	211.431	201.294	345.266	373.129	250.596	318.892	252.832	205.449	106.982	381.904
CL(18:3/18:3/18:3/18:3)_NEG	1927.79	2265.97	2610.67	2830.67	960.65	1302.8	2211.7	1706.78	2755.89	2357.61	1222.87	1139.75	1533.77	1347.19	1898.23	1503.77	903.289	1812.64	2518.83	1404.44	1814.53	2149.09	1104.36	1518.2	1839.11	1140.61	1784.56	2649.85	1455.48	438.271	504.919	477.361	477.146	415.4	457.682	547.691	327.195	566.394	568.225	464.512	382.641	361.029	428.251	533.79	488.906	358.572	408.67	541.817	579.452
Dodecanedioic acid_NEG	429.221	369.609	387.769	151.182	368.89	181.887	299.068	220.649	301.254	201.987	339.992	235.481	351.713	283.976	407.625	302.319	174.38	230.354	338.037	363.459	279.827	172.437	115.146	366.099	246.742	204.716	349.522	288.639	219.473	526.301	2414.14	464.92	559.593	490.82	1088.46	1199.12	2604.15	840.253	785.212	109.524	126.285	262.194	1406.25	2115.69	116.915	1621.39	136.395	1744.24	1349.85
FAHFA 16:0/22:3_NEG	1784.9	2245.05	2400.4	2056.44	1015.13	1057.62	2326.19	1405.51	1587.03	1635.71	947.224	1110.84	1577.73	1185.6	2199.28	1508.79	828.939	1900.51	2146.32	1323.48	2032.43	1649.68	954.772	1678.82	1229.99	1143.92	2102.84	2503.34	1585.5	1471.85	2234.87	1841.35	1687.74	1008.32	1936.64	2292.59	2141.03	1525.13	1175.27	825.844	1083.66	1372.35	1907.8	2091.38	650.413	1717.37	818.967	2084.58	1899.48
FAHFA 18:1/18:0_NEG	34.3711	79.1203	55.2076	122.888	56.8572	47.968	1813.72	266.949	98.1202	54.4758	25.1477	31.1723	60.9618	134.352	84.5068	79.0077	13.9863	131.277	157.028	35.5681	107.841	205.446	39.1612	1159.38	21.7333	30.0121	49.3993	1120.42	31.9083	72.0004	252.924	158.709	119.126	106.263	92.8377	224.322	164.124	108.913	94.1261	75.1312	12052.5	127.629	238.887	195.23	41.1303	228.2	92.1983	219.546	104.678
FAHFA 18:1/24:0_NEG	165.54	290.653	262.867	198.484	128.723	382.48	132.518	220.35	449.375	309.33	323.273	160.738	339.02	225.592	325.185	232.861	116.871	140.672	175.987	139.744	273.07	141.421	129.547	186.203	93.5585	105.652	106.525	105.376	123.189	148.799	450.531	176.852	274.814	255.85	373.509	233.67	297.331	276.741	136.724	122.775	317.012	105.565	238.062	550.424	232.496	281.838	243.558	315.748	301.041
FAHFA 36:2_NEG	296.885	146.653	157.068	155.874	100.974	96.4705	97.9395	143.709	230.971	137.031	93.3995	136.543	138.375	157.386	124.473	238.554	127.158	70.4726	125.766	232.479	165.611	120.044	300.131	138.954	90.3245	152.849	198.945	113.047	102.385	171.129	600.644	251.904	260.305	132.858	202.509	221.017	296.667	149.476	99.4076	68.0864	72.1813	111.038	190.645	328.904	123.13	279.646	122.786	405.697	431.428
Hexadecanedioic acid_isomer_NEG	185.386	261.029	128.943	134.5	119.47	120.694	43.1042	127.96	136.495	147.914	143.075	72.3727	119.182	163.437	80.0181	89.5947	79.5754	94.4075	134.003	143.976	99.1199	149.699	30.5182	125.828	92.6944	91.1024	183.197	150.931	91.3648	198.719	581.284	306.672	326.223	281.9	675.648	1042.63	696.704	408.209	370.909	56.795	82.5883	145.044	1003.04	778.855	63.4933	709.04	90.8711	841.119	595.168
2-ethyloctanedioic acid_NEG	3979.85	5763.45	3491.84	1193.69	2393.23	2426.46	2863.19	1794.54	2392.07	2568.3	1974.12	3588.03	1814.44	1928.5	1780.31	821.045	1823.32	2176.31	2038.67	4123.9	3750.51	2638.33	996.001	5269.48	1732.63	1540.38	3300.18	3236.56	2023.66	6813.85	45228.6	8800.53	6867.17	13139.8	32988	29233.1	38504.3	23183.5	26842.1	3525.83	4585	4083.39	31106.9	42405.1	3992.23	24395.4	3364.67	54632.5	45533.3
Tetradecanedioic acid_NEG	443.544	419.283	319.47	272.993	234.3	241.071	251.03	245.458	248.203	263.627	317.866	219.035	272.75	267.768	200.975	323.908	246.107	273.465	225.274	402.573	341.189	362.526	130.772	408.077	290.062	242.654	428.355	350.071	219.223	584.235	2011.49	1064.51	823.887	718.055	2048.65	1721.31	2431.72	1288.38	1160.07	214.828	194.307	312.279	2611.56	3078.74	167.381	1520.82	227.917	2397.45	2161.77
Prostaglandin F1a_NEG	3392.31	1682.42	3923.91	751.33	1381.08	822.979	2561.61	1075.99	1486.68	1774.51	836.874	1060.87	2328.01	1538.86	1503.92	714.412	1247.62	578.212	1308.74	1425.69	2523.67	1183.55	595.134	1317.47	2144.49	1408	2517.22	1640.52	1020.9	694.703	1465.88	341.944	368.054	289.828	574.749	875.632	2242.01	824.79	821.375	100.494	77.9245	284.936	1250.82	1112.46	136.611	981.8	90.7613	3055.84	2437.33
PE(15:0/20:0)_NEG	490.658	701.264	664.707	1066.98	338.526	444.824	433.73	500.682	737.129	553.464	292.678	304.748	451.108	518.808	771.808	793.45	321.894	623.912	692.536	382.762	465.283	643.72	400.607	489.028	526.392	298.545	427.103	640.905	461.852	376.283	481.185	361.928	380.385	215.395	379.405	504.681	454.324	418.3	349.165	252.208	261.321	258.696	346.946	518.568	146.339	348.622	175.996	340.634	424.601
PE(16:0/20:0)_NEG	693.14	622.942	844.484	581.548	514.828	441.788	566.105	529.527	828.763	699.497	492.882	487.854	570.29	481.082	806.982	634.909	415.077	590.28	827.081	591.83	605.543	837.268	595.431	588.871	606.384	525.705	617.266	742.49	544.455	508.445	625.216	516.511	552.327	411.045	477.006	645.723	430.041	528.691	447.497	343.551	248.415	481.842	542.344	524.499	292.714	544.676	353.939	475.574	529.775
PE(20:0/18:2)_NEG	1000.36	851.959	1193.91	1093.13	713.668	760.623	868.36	782.386	1128.51	1060.85	660.517	732.196	727.66	752.297	1331.9	790.967	546.377	952.521	1114.97	694.278	865.104	1257.14	772.866	907.582	1008.12	842.043	853.488	1159.07	873.357	733.378	1345.69	840.655	888.59	842.647	1002.52	835.194	883.752	827.213	825.147	617.682	665.09	795.288	927.647	806.401	593.476	818.952	757.867	787.239	925.352
PS(18:0/18:1)_NEG	5985.59	5637.95	7520.91	6731.78	3712.46	4113.91	4248.45	4703.4	6670.07	6271.86	4349.54	3815.45	4898.21	4369.74	8384.32	4364.35	3090.79	5591.77	6660.72	3843.63	5177.32	6431.17	3651.44	4574.98	5809.49	4169.19	4677.68	6515.81	4663.46	3269.38	4099.04	3862.2	3765.24	3257.99	4426.46	3486.42	4297.14	3923.91	3738.27	2485.33	1528.09	3196.95	4578.39	3942.94	2747.82	3767.9	3110.29	4485.89	5005.1
PS(18:0/18:1)_isomer_NEG	658.199	1036.56	1054.44	1748.61	485.44	408.402	528.274	608.484	1059.16	913.439	333.095	394.302	573.735	833.358	1375.75	1245.52	410.598	1186.8	920.481	536.716	596.965	985.268	556.153	389.145	752.473	430.509	482.11	657.26	644.575	317.235	432.407	443.39	393.858	186.898	547.538	733.01	540.74	462.573	422.95	232.267	178.925	447.876	420.322	631.986	127.667	442.353	186.728	615.519	451.779
PS(18:0/22:6)_NEG	604.798	516.59	827.438	709.872	392.867	442.361	528.891	544.92	768.405	666.722	407.055	374.423	556.868	464.796	867.695	523.649	328.006	611.387	753.887	452.26	588.49	725.004	450.619	545.117	620.319	474.64	534.116	795.21	516.298	362.887	446.872	501.547	439.444	369.898	437.849	442.828	429.828	331.569	334.912	235.053	228.08	392.588	363.487	360.743	284.396	305.851	297.076	425.067	524.339
PS(16:0/18:0)_NEG	1677.4	1535.74	2091.55	2498.68	924.688	1270.81	1313.17	1871.96	2280.74	1670.91	1134.97	1057.94	1455	1306.76	1404.48	1219.73	1023.14	1380.51	1645.54	904.014	1556.25	1671.99	1322.09	1303.87	1896.28	1477.15	1165.2	1588.55	1451.04	476.175	752.717	773.354	709.874	451.258	736.57	589.7	733.484	743.905	511.476	554.686	300.355	574.952	588.945	523.684	382.789	917.255	566.1	436.912	694.598
PS(18:1/16:0)_NEG	893.404	860.709	1009.84	1137.49	510.787	572.326	616.754	680.769	1028.93	719.129	528.928	421.824	674.324	615.753	885.726	559.822	609.297	696.547	778.887	499.011	871.695	717.887	567.88	512.936	858.978	651.047	534.475	620.107	701.401	327.067	247.812	378.023	577.803	321.472	317.191	451.05	447.524	350.863	283.432	259.475	145.094	374.188	426.684	521.725	172.15	552.228	243.598	496.95	391.057
PS(16:1/20:0)_NEG	630.436	634.777	772.527	641.043	510.401	553.361	774.365	595.231	570.254	619.224	433.716	566.053	429.955	437.907	758.981	539.097	401.651	716.263	644.226	446.289	678.637	659.432	586.265	656.395	670.039	441.624	526.774	892.723	584.058	586.443	644.904	546.204	807.905	367.336	488.419	683.202	697.612	614.023	540.347	375.308	438.022	473.796	615.963	499.681	351.232	544.036	383.402	481.247	636.253
PS(15:0/18:0)_NEG	1242.89	1002.65	1285.16	1331.59	614.631	725.388	866.325	918.732	1145.19	920.402	604.695	417.779	670.187	914.217	997.117	459.476	530.702	1136.59	810.817	629.316	1034.27	1106.04	521.744	594.035	1068.16	596.349	816.49	1174.19	905.452	333.095	421.08	601.856	570.873	288.818	667.334	776.084	528.341	494.961	297.519	314.387	272.187	480.869	618.161	750.156	296.908	550.872	319.314	558.768	471.059
PS(15:0/20:0)_NEG	19604.1	16034.8	23168	26057.6	11026.2	14175.5	17368.3	19030.7	23213.3	15568.6	11134.7	9217.73	14182.9	10914.5	17827.9	6431.1	7729.26	14551.9	13747.8	7574.43	13570	16203.6	10970.7	10347	17128.3	13169.8	12946.1	15852.5	13705.3	3667.44	8076.34	9856.32	6712.79	4740.83	9061.6	8062.15	10598.7	6738.36	4490.69	4160.06	5193.18	7444.27	8135.9	6897.1	3921.54	8125.88	5322.46	7528.24	9174
PS(15:0/22:0)_NEG	44806.8	41740.9	52236.8	45075	28482.7	30684.4	37004.7	34451.4	58353.8	42427.4	25168.6	29137.9	37388.7	28576.3	51051.4	22315.5	16363.3	36592	39064.2	21791	33200.8	41590.8	23289.9	29326.8	34445.4	26502.5	34028.3	38242.4	35609.3	14034.2	25017	25964.2	22889.7	20477.9	25633.1	24099.2	28042.8	27025.2	17493.4	13221.2	12055.1	22910.4	27304	20392.4	15245.9	24327.5	16557.8	24975.6	26664.6
PS(16:0/22:0)_NEG	1674.12	1293.42	1984.47	1181.79	971.804	1014.12	2973.91	967.336	1381.48	1565.26	628.476	1038.42	1361.28	1027.15	2754.6	983.305	656.497	1450.95	2121.11	810.441	1204	1706.16	807.591	988.647	1228.21	952.613	1313.48	1238.57	948.215	966.646	1162.73	1323.28	1053.53	761.579	941.708	884.455	1212.59	1570.78	1151.72	672.871	591.55	1545.05	1566.71	1706.75	880.701	1508.96	1107.59	2222.01	1569.47
PS(18:0/20:1)_NEG	851.185	970.533	1066.21	580.5	557.019	527.125	1351.92	547.698	790.791	917.826	293.178	674.532	765.609	553.555	1833.8	513.637	326.663	845.828	1141.85	448.436	633.52	863.513	318.041	437.374	684.242	502.711	887.382	596.516	512.024	496.158	547.717	796.965	738.208	445.399	441.559	689.643	795.359	712.572	518.591	326.613	269.2	963.769	1055.61	986.119	394.678	658.442	505.431	1327.14	1249.25
PS(18:1/20:0)_NEG	3471.95	3994.95	4877.3	4175.04	2549.83	3214.31	3351.35	3008.18	4118.49	3676.57	2591.65	2751.09	3455.33	2824.21	4406.82	3616.06	2061.74	4356.97	4166.21	2858.75	4353.09	4243.9	2291.7	3190.78	3513.25	2737.57	3028.43	5058.82	3390.65	2482.59	3446.11	2530.93	2965.1	2210.53	3359.85	2575.2	3262.61	3181.14	3086.68	2255.28	2330.55	2499.36	3146.76	3032.81	2349.85	2714.34	2213.71	3279.5	3187.17
PS(20:0/16:0)_NEG	8710.11	8294.09	11009.5	9647.05	5741.09	5391.31	6362.71	7387.9	9786.04	8050.11	5633.22	5957.78	6960.76	6738.56	9169.54	6653.68	5052.66	7792.47	9523.03	5956.16	7831.99	8132.79	5977.35	6493.26	7958.11	6186.98	8082.18	9406.14	6958.79	4150.67	5136.23	4593.76	5342.56	4109.49	5683.65	4420.04	5351.49	5373.64	4260.47	3569.61	2014.57	4565.3	5746.66	5620.78	3553.06	4401.5	3840.74	5719.67	5738.01
PS(24:1/15:0)_NEG	98570.7	123101	111787	98877.7	64738.7	74849.1	78825.1	76818.2	120679	108163	59737.7	65437.6	88390.7	67029.8	147703	71652.9	45472	100577	103929	65067.9	84136.2	105237	51075.5	79612.3	91579.1	65240.5	80587.5	98380.8	78489.7	57325.9	77910.3	80153.2	72524.1	60415.4	75832.5	69989.1	84701.9	84573.9	70174.3	40819.6	36754.7	73584.1	88973	74121.9	57551	69545.1	52047.9	76145.6	83141.7
SM(d18:2/22:0)_NEG	865.946	1133.95	1534.3	1880.5	714.664	749.438	917.78	915.783	1978.48	1250.46	879.076	1229.26	850.516	921.894	1531.77	702.897	463.487	787.735	888.715	998.987	654.739	840.849	698.904	915.69	923.885	964.767	918.46	1152.62	912.905	532.178	1092.36	1094.49	1042.67	612.337	948.874	1625.69	947.095	1136.02	589.874	476.143	492.238	707.078	774.993	1018.91	606.671	934.317	585.062	989.632	983.235
1-Heneicosanoyl-glycero-3-phosphoserine_NEG	448.592	952.642	376.034	2880.44	733.694	771.598	18116.2	5164.41	1710.86	463.048	344.046	270.495	446.781	2421.33	659.699	1184.03	407.825	2887.32	4422.99	583.875	2718.81	5077.48	874.214	12502	528.294	309.413	821.629	14816.3	937.517	321.004	603.007	559.265	470.724	365.928	297.042	709.14	868.761	519.633	324.548	870.615	49182.4	469.965	783.171	700.437	229.745	901.409	282.728	716.81	792.994
19-Hydroxyprostaglandin E1_NEG	1542.76	1492.28	1908.27	571.996	732.697	573.106	1800.87	585.976	712.268	954.708	513.103	675.12	690.462	714.893	882.678	489.25	793.1	701.249	868.787	1094.15	1657.02	910.923	522.799	1198.57	1079.43	920.195	1347.25	1308.31	648.36	444.318	882.939	160.071	215.83	190.371	594.555	737.301	970.101	430.052	462.854	109.06	35.0798	230.047	951.52	697.778	83.1815	607.811	71.4059	1890.9	1478.29
PE(6 keto-PGF1alpha/18:1)_NEG	348.836	280.517	415.348	550.738	185.014	281.081	339.393	402.428	422.11	325.327	240.748	234.55	341.35	287.85	288.868	244.145	228.362	288.824	393.352	221.994	369.043	389.714	259.038	305.82	398.697	322.767	256.68	386.654	300.105	107.252	145.4	126.288	119.83	84.8855	109.392	29.5357	66.5248	95.5118	103.546	95.8399	143.785	74.3777	141.099	115.618	78.5619	91.7745	76.8363	143.078	146.685
PE(PGE1/20:0)_NEG	1133.85	1278.08	1558.48	1402.33	763.902	1020.03	1260.43	1048.44	1254.9	1267.44	749.225	874.314	1112.59	967.728	1480.58	1092.25	722.426	1348.29	1486.65	965.676	1428.12	1408	745.518	1089.4	1106.07	959.532	1043.54	1777.17	1057.24	633.937	648.351	601.061	830.612	593.04	1123.39	832.726	726.302	714.782	732.532	713.716	690.792	655.453	916.282	702.17	655.36	797.529	648.782	792.951	969.541
PE(20:0/PGD1)_NEG	16816.6	17244.3	18123.8	17683.1	10219.8	10286.7	8451.49	14093.6	20308.3	16599.6	10157.8	9714.85	13607.3	10819.4	19524.9	14455.7	5288.21	13500.7	19664.9	9056.65	9474.46	18231.1	9305.04	11113.1	11018.9	9922.04	14793.9	14418.4	13159.9	5251.42	7860.49	6398.47	7008.33	5798.57	7240.37	7231.11	8085.6	6530.73	5514.98	3076.71	1991.84	5719.01	9257.33	6844.2	4217.79	7080.15	3581.41	9010.16	8623.35
PE(20:0/PGF1alpha)_NEG	7671.92	10321.9	9793.24	9898.81	5539.06	6397.78	5984.07	7452.73	12247.7	9125.41	5545.51	5693.18	7463.46	5747.81	12322.9	7786.92	3915.34	7962.69	10841.1	5916.89	6118.1	10029.5	5356.13	5960.93	7676.54	5901.58	7753.42	8667.3	7539.75	3740.54	5346.65	5449.44	5640.72	4206.61	4776.06	5800.35	6455.02	5597.18	4628.84	2175.57	1518.64	5217.94	6598.99	6355.06	3150.49	5660.02	3153.17	6945.35	5729.59
PE(PGE1/20:2)_NEG	819.994	703.778	1046.82	1055.73	529.851	613.929	966.899	846.55	909.455	997.229	559.187	663.532	683.544	739.901	1004.39	799.463	573.038	928.512	1156.42	693.533	963.295	1154.65	590.561	994.823	848.958	809.445	770.565	1292.33	741.207	562.23	516.567	460.621	508.307	379.506	627.664	496.29	312.258	515.177	510.199	426.599	516.891	393.69	569.626	366.865	366.241	290.878	384.49	473.392	401.158
PE(PGD1/20:2)_NEG	5793.99	5974.31	5351.13	6262.25	2847.14	3464.05	2729.62	3913.29	6182.97	5205.77	2993.09	3406.79	4132.66	3580.95	5290.36	3233.78	1617.53	3534.74	6435.42	3371.81	3108.53	5370.64	3002.48	3493.36	4041.34	2695.09	4532.28	5212.79	4251.96	1474.2	2197.44	1716.39	1790	1469.21	1856.29	1796.1	1837.12	1925.32	1378.38	940.477	623.732	1693.71	2489.01	2395.9	1287.59	2204.86	1244.03	2726.83	2258.29
PS(20:0/PGF1alpha)_NEG	4119.31	3912.65	5052.6	4414.07	2402.25	2822.01	3796.49	3456.02	5205.68	4046.3	2242.9	2734.74	3479.1	2765.99	4715.98	2197.36	1683.42	3459.6	3878.24	2034.75	3307.25	4099.82	2228.56	2991.17	3313.18	2507.4	3318.61	4090.35	3337.72	1313.32	1721.6	1781.32	2088.55	1537.82	1993.25	1889.87	2201.94	2066.54	1360.66	1175.64	1207.69	1568.38	1821.05	1497.56	1203.91	1982.88	1289.62	1611.19	1795.2
PS(22:0/PGD1)_NEG	9196.04	10906.8	10947.6	9780.72	5311.98	6907.61	8651.38	7693.41	10868.8	9927.23	5586.61	6019.45	8710.66	6766.76	13091.9	7284.42	4744.24	9346.97	10951.6	6181.83	8419.58	10635.2	4875.54	8499.1	9018.9	6205.63	7959.93	10977.2	7570.05	4401.5	4918.72	4937.57	5224.41	3976.01	5306.94	4249.42	5415.55	5042.06	4984.32	3472.97	4005.87	4667.65	5829.83	4852.69	4319.97	4678.09	3894.06	4875.69	5447.82
PS(22:0/PGF1alpha)_NEG	3188.57	3496.06	4237.94	2705.27	2393.81	2306.8	3262.16	3290.07	3917.88	3701.24	2076.76	2528.61	2947.67	2734.57	5155.86	2528.86	1804.52	3420.09	4148.93	2379.78	3058.14	3803.5	2192.78	2780.41	2824.11	2133.74	3256.01	3632.83	2711.49	1678.43	1948.32	1717.44	1912.52	1553.62	1826.8	1675.19	1998.53	1744.55	1523.93	1389.14	1118.7	1809.43	2236.17	1788.17	1329.91	1603.04	1349.24	1699.32	1823.48
PS(22:2/PGE1)_NEG	531.388	556.571	700.895	674.533	337.822	470.477	568.524	483.843	564.206	575.362	404.598	433.627	567.632	487.904	635.512	535.443	383.699	623.994	674.365	466.285	678.82	642.254	391.63	544.023	592.222	410.404	502.89	779.9	518.406	291.432	383.622	352.943	304.309	255.574	267.116	259.66	374.961	284.794	290.211	324.43	304.421	261.298	322.37	324.832	298.116	327.3	269.822	230.555	443.231
PE(22:0/18:1-2OH)_NEG	29694.8	33042.7	38472.2	25665.7	23751.3	22215.4	26514	28450.4	39464.4	32436.8	20020	23749.9	26374.7	22903.5	48532.1	23363.8	15569.4	31236.2	33895.4	22548.1	27972.4	33667.9	20774	23848.4	25815.1	20824.5	28418.8	29088.9	25866.4	14935.4	19291.3	19806.5	19570.9	17395.2	18032.1	20712.2	22379.3	22788.5	17025.6	12427.1	8583.1	20376.3	25216.3	20575.2	14012.6	17013.4	14698.8	19509.2	21088.5
PE(18:1-2OH/22:0)_NEG	1388.03	1630.09	1819.98	1862.57	1024.21	1220.11	1479.76	1345.43	1877.01	1806.65	1047.46	1072.51	1348.54	1091.17	2109.54	1337.22	740.661	1636.68	1689.24	1207.36	1464.46	1777.02	1056.64	1558.68	1620.16	1444.58	1211.52	1759.62	1358.63	705	1301.66	1074.44	1150.15	938.498	1058.33	1230.42	885.55	1055.02	881.455	640.47	672.387	872.68	1151.01	952.831	678.015	860.316	694.927	1166.98	1088.7
PE(PGE1/22:0)_NEG	967.002	1049.59	1651.71	1161.87	660.412	905.457	973.881	975.901	1144.57	1191.96	649.252	640.249	856.22	781.69	1021.39	846.008	614.587	1167.09	1166.65	785.498	1166.61	1165.1	506.44	972.209	1182.11	753.866	854.893	1520.16	861.35	425.559	585.855	504.966	695.88	426.351	640.739	418.043	533.415	698.248	632.294	501.596	422.694	407.173	567.426	397.55	478.007	386.214	387.235	522.51	716.881
PE(18:1-2OH/24:1)_NEG	1832.49	1955.4	2299.08	1733.34	1411.27	1167.36	957.753	1689.46	2415.12	2102.57	1327.28	1316.7	1552	1366.55	2723.03	1121.17	776.479	1613.54	1914.06	1157.31	1289.03	2290.4	911.214	1480.95	1360.77	946.319	1732.76	1559.39	1275.38	879.644	869.138	1043.54	815.921	920.972	1175.84	823.073	1175.64	1338.56	921.521	483.564	586.386	1279.9	940.434	884.331	934.7	1194.91	878.14	857.987	1061.18
PE(P-16:0/PGF1alpha)_NEG	6518.4	5950.34	8598.75	12957	3371.67	5534.14	6622.67	7955.72	11648.2	5273.24	5494.57	2944.26	5164.12	5065.36	4133.15	3319.3	4622.44	6298.6	5465.65	4707.02	10859.5	8983.54	8198.81	4278.56	7260.86	8526.79	5384.68	6435.87	7079.23	1084.71	1396.76	1957.16	2091.58	1134.5	1856.78	2373.51	1730.65	1365.01	974.186	1328.34	1007.18	2077.18	1732.91	3407.3	928.884	1451.5	1137.76	1879.43	2019.36
PE(P-18:0/TXB2)_NEG	1795.24	1558.83	1913.11	2076	898.692	951.063	808.863	1725.28	2231.34	1371.48	1093.3	751.467	1219.66	1296.45	1650.59	1547.38	707.01	1500.64	1542.88	985.317	1152.11	1926.25	1487.74	992.902	1121.78	1260.93	1491.15	1451.4	1429.95	343.616	688.807	531.492	728.426	492.166	586.521	959.988	722.742	497.089	490.341	354.864	313.531	482.894	584.379	436.735	330.503	542.784	279.969	693.374	496.78
PE(P-18:0/PGD1)_NEG	8551.53	9422.52	10732	11357.7	5107.09	5813.25	7316.2	7503.52	11438.1	9623.96	5749.84	5813.81	6832.33	6187.67	8920.18	8160.59	4077.73	8807.49	10478	6374.33	7604.98	9632.57	6535.13	6945.46	8414.42	5731.98	7597.73	8688.83	7066.27	2964.2	4740.15	4258.85	4355.96	3281.16	4351.34	4862.85	4680.53	4454.59	3630.3	2292.66	1480.53	3484.19	5370.78	4906.91	2579.87	4342.81	2480.59	5624.8	5402.74
PE(P-18:0/PGF1alpha)_NEG	32864.1	31681.1	41726	40794.3	20724.9	21417.5	27064.9	30504.2	43550.8	30927.4	21358.1	19463.9	29034.2	24673.3	36110.3	21340.2	17596.1	32386.6	29094.4	20489	36648.1	36147	22432.6	22443.7	32915.1	26249.4	24155.1	29076.5	26956.8	9301.47	14088.8	16980.8	18072.5	10622.9	16371.4	19049.1	18497	13912.4	11851.8	8288.4	8303.68	16376.9	15896.9	21627.2	7878.48	15764.4	10174.3	18188.3	17414.8
PC(TXB2/18:0)_NEG	719.363	1007.78	930.348	914.249	523.21	587.75	567.195	743.747	1110.32	926.365	583.642	559.027	764.276	604.86	1112.56	816.638	440.805	740.368	1114.21	546.696	595.796	1002.84	561.769	643.521	743.256	558.558	717.289	839.698	809.611	388.649	482.393	458.372	500.378	374.222	411.327	377.845	512.777	379.013	365.394	225.92	175.189	454.274	474.295	566.575	294.855	607.616	257.83	591.041	505.039
Cer(d20:1/22:6-OH)_NEG	613.215	738.26	1116.95	728.185	416.571	706.565	1127.55	597.087	707.794	756.654	416.685	443.337	482.442	356.648	656.732	504.576	296.132	809.719	700.394	488.357	910.42	776.024	237.049	618.93	659.613	553.374	518.091	925.1	693.596	526.063	697.884	450.962	653.966	263.879	571.246	985.549	859.331	549.63	632.765	320.323	392.9	513.755	799.118	1049.13	418.511	429.803	339.229	717.365	589.282
SM(d19:0/18:1-2OH)_NEG	20758.2	28626.3	28768.5	27266	15791.4	18053.9	32330.7	22727.2	33198.9	25560.9	15289.1	17374.4	20554.6	17840.7	32305	20607.6	12013.2	28434.6	26416	17310.9	23512.9	29108.9	17242.9	23366.1	24738.5	17068.8	22831.5	30852.2	21035.4	12600.7	21040.7	17463.8	20336.3	14319.5	17339.6	23390.6	23838.8	18086	16330	9905.57	16272.9	15131.5	21258.9	21391.4	12058.6	18437	11027.9	22833.5	18845.2
LPE 16:0_NEG	31.6792	82.3799	33.0677	658.587	88.0247	115.382	2274.87	932.637	250.708	32.1283	42.1542	14.4534	57.5019	437.649	25.6473	135.723	58.0137	310.486	503.366	48.9531	308.983	585.04	180.011	1391.67	48.2628	32.5198	119.895	1631.6	59.07	40.5688	135.722	22.4431	51.9289	27.5019	78.0425	81.4712	59.9853	30.4683	38.4247	74.2025	3921.88	39.6407	74.4838	74.5974	16.8924	97.0065	34.995	102.559	64.4502
LPE 18:1_NEG	453.815	574.802	493.281	290.608	307.665	301.376	303.263	337.46	501.817	361.578	340.503	332.088	572.095	304.502	956.597	549.734	272.039	547.623	384.851	541.31	618.905	737.674	221.742	414.248	513.678	226.635	443.537	347.315	817.957	331.624	1007.85	435.832	597.087	429.038	558.081	804.554	997.518	635.016	632.254	227.235	365.656	515.534	1085.99	919.334	240.926	710.143	279.804	1277.85	751.143
LPE 18:3_NEG	23.9635	20.912	28.2844	163.299	46.1094	45.3048	842.136	393.736	94.566	28.193	12.5029	14.812	21.9276	158.538	18.0315	64.7588	27.037	106.148	260.106	30.3132	145.05	261.269	65.7741	513.686	19.2151	21.1781	40.9171	757.713	29.1917	33.1134	68.6962	38.1944	82.4204	19.4558	27.8645	35.6749	84.3829	14.1232	25.2539	45.3421	1255.16	30.2397	60.4222	59.5826	24.8127	123.772	16.7306	100.052	71.5972
OMEGA-HYDROXYDODECANOIC ACID_NEG	672.289	457.109	474.386	262.637	383.415	254.687	332.212	264.557	307.677	418.055	356.002	311.388	458.23	347.573	255.328	245.131	278.011	197.369	270.175	485.338	418.52	337.692	184.184	394.642	452.215	332.132	638.854	317.6	220.905	1442.26	4093.18	1000.49	1021.63	1002.72	2518.03	2557.06	5520.41	1854.36	1783.36	290.554	187.603	447.984	3076.64	3335.85	191.955	2329.27	219.298	4146.04	3156.25
p-Coumaryl alcohol_NEG	618.861	499.523	407.909	309.387	622.713	421.413	148.201	380.37	644.874	523.855	782.678	422.527	460.553	439.777	473.457	151.458	344.905	242.338	370.865	585.505	389.922	345.984	181.735	390.584	302.753	328.561	527.439	341.18	393.212	1461.66	3563.58	1096.21	1513.22	1279.46	3013.48	3460.14	8774	1295.14	1617.88	848.193	167.242	481.916	2266.35	2597.06	204.793	2230.72	183.494	4824.51	3438.1
PE 16:0_18:3_NEG	1783.16	1780.02	2054.19	2396.01	1036.02	1242.41	1148.3	1524.46	1728.35	1642.16	1222.86	1183.46	1167.83	894.601	1461.17	1953.1	898.62	1744.21	1750.37	1185.5	1296.17	1884.27	1443.71	1237.01	1733.67	1335.47	1677.15	1572.69	1391.81	832.47	1169.86	1076.41	1414.26	667.232	949.144	1225.7	960.965	923.182	772.769	507.958	259.384	712.277	1542.67	1562.51	524.696	1600.78	646.638	1616.2	1347.1
PE 18:0_18:3_NEG	17768.8	17537.3	19046.1	17563.5	11608.2	11815.3	10228.4	13350.2	21913.1	17853.1	11415.1	11347.1	13347.5	11621.7	18599.5	15329.9	8459.15	14150	18384.5	11778.1	12893.5	16947.4	12375.8	11744.4	14480.9	11702.7	15527.3	15344.6	14624.4	7812.64	11368.5	8971.48	10770.5	6722.82	9580.15	10954.3	10822.1	9855.08	8184.97	5307.24	1544.84	8886.07	11934.3	12485.5	5939.18	10456.9	6083.97	12383.1	12254.2
PE 18:1_18:3_NEG	9284.32	9677.81	10531.7	9207.86	5925.09	5158.5	4991.55	7499.54	10757.8	9486.94	5709.69	6131.96	7184.84	6896.8	9901.5	8004.27	3806.43	7603.94	10152.9	5963.79	6863.72	8843.76	5484.36	5786.4	7866.19	5931.36	7884.66	7548.97	7164	3872.42	6100.59	4794.07	6240.1	3799.47	5976.47	7153.5	6911	5046.9	4634.59	2477.6	837.77	4438.9	7043.55	6382.26	2626.15	5546.41	2651.4	7052.61	6744.74
PE 18:2_18:3_NEG	443.813	577.927	551.047	621.254	297.964	403.158	419.545	346.998	655.699	583.12	295.216	340.962	358.751	318.612	724.879	483.731	303.322	591.067	503.102	369.828	791.361	463.762	360.958	312.546	675.394	359.51	336.911	521.761	392.79	331.265	655.078	350.713	481.208	358.541	415.299	522.969	582.79	530.041	401.239	244.196	145.566	462.713	451.128	608.888	265.282	527.741	332.902	496.487	477.434
PE 32:1_NEG	4249.81	3029.18	6115.55	7235.72	2618.02	3318.17	2618.27	3883.8	6015.89	3299.84	2462.48	2614.04	3638.3	3197.2	2389.85	2322.43	2047.83	2498.44	2881.81	1790.82	3530.08	3268.15	4017.35	1776.91	3671.17	3530.96	2668.42	2286.5	4169.76	513.373	1198.23	1415.38	1346.44	763.076	1221.62	1480.52	1464.47	916.52	776.061	759.2	299.605	1236.08	1102.07	1200.56	510.455	1388.59	724.012	1445.52	1708.54
PE 34:1_NEG	16977	16221.8	20357.7	23440.2	10066.4	12872.8	10504.5	16435.9	23269.5	15955.2	11413.5	10810.1	14521.2	11629.8	14775.8	10999.4	9566.69	13676.3	14270.6	9068.04	14320	14582.5	12647.2	10937.1	18021.8	14133.7	10489.3	12259.4	14274.2	5080.48	8936.2	9453.56	8883.76	6207.1	9287.59	8248.35	9654.78	7790.62	6272.04	4493.74	2171.76	6699.94	9434	7300.01	4495.57	7440.95	5466.93	8231.57	9688.02
PE 34:2_NEG	7371.08	7250.77	9627.97	10874.7	4784.87	5587.72	5604.52	6160.1	9883.69	6760.59	5308.54	4449.02	6004.11	5300.96	7286.2	4701.01	5718.39	6116.37	6458.06	4893.97	8259.43	6606.94	5369.11	4458.6	8242.64	6207.65	5043.01	5261.97	6619.3	2478.07	3508.22	4227.81	4542.45	2684.3	3990.5	4363.19	5148.82	3356.6	3111.28	2139.77	828.819	3638.15	4002.97	4577.49	1881.64	4406.59	2185.87	4177.6	4645.11
PE O-14:0_16:1_NEG	157.066	178.053	244.331	237.366	90.5904	179.46	712.899	183.874	176.97	211.472	128.154	99.7817	118.012	95.59	199.097	128.938	78.7387	287.357	233.482	93.7477	384.562	141.643	41.0985	141.89	224.253	184.765	149.166	259.723	225.059	134.958	219.891	124.571	149.721	68.8143	123.195	247.23	182.398	97.0866	118.465	68.0364	98.9955	103.493	114.504	317.184	62.9343	148.789	87.7476	114.163	159.677
PE O-14:1_18:1_NEG	176.688	267.805	339.571	307.202	137.829	174.045	429.272	194.748	224.137	237.071	136.79	152.938	154.28	152.356	278.312	189.299	148.233	332.019	266.267	201.902	266.377	279.988	83.9314	174.882	279.094	179.376	187.102	298.024	236.461	191.832	260.182	223.751	365.881	102.691	327.494	319.038	521.384	124.226	238.179	131.837	93.4747	266.159	622.866	536.334	211.611	171.407	169.164	395.523	319.977
PE O-16:0_18:3_NEG	1276.31	1697.88	1779.85	1433.07	1023.76	1047.93	1370.42	1246.86	1813.32	1438.44	950.78	1034.29	1104.12	1082.3	1424.08	1203.96	722.678	1352.99	1458.04	1051.7	1247.84	1400.9	836.363	1002.13	1318.53	989.774	1082.57	1619.94	1069.64	637.731	1066.2	809.016	907.006	555.205	763.668	1101.67	1212.29	836.793	742.132	365.018	446.178	869.069	1283.97	815.736	413.241	803.022	454.114	1191.94	973.62
PE O-16:1_18:1_NEG	1206.76	1421.03	1963.67	1115.23	937.824	823.2	1227.88	1091.55	1272.43	1186.13	789.786	986.931	872.332	796.897	1578.92	1128.63	713.798	1605.63	1260.68	1176.48	1241.6	1473.85	1024.77	1021.92	1209.21	977.038	931.44	1555.47	925.493	697.789	936.417	1075.67	1118.3	737.257	1186.13	1442.98	1156.34	1030.28	1095.9	810.695	466.159	1202.85	1929.96	1235.3	682.643	897.629	769.941	1183.57	992.888
PE O-18:0_18:1_NEG	19382.3	23634.4	26997.2	22399.6	15584.9	17829.9	18165	14809.9	24243.4	21869.4	14191.9	15955.4	17938	14248.6	26001.1	21445.5	10356.2	26144.2	22561.1	16873.2	24776.5	23431	12623	17643.8	20124.9	16777.5	16825.4	25918.9	19770.4	16043.6	27534.7	19966.9	25332.2	16902.6	23694.4	22299.8	28370.9	24891.1	23750.1	14931.2	13497.6	20448.4	27221.9	22216.7	17359.5	18057.1	16008.5	25144.8	26703.5
PE O-18:0_18:3_NEG	27795.9	22212.4	35099.8	29977.5	20167.6	21149.2	26792.1	23112.2	33985.8	30163.9	20728.4	21318.1	22504	21548.4	37889.7	24679.4	15181.5	29569.1	33207.4	21126.4	24962.8	32826.4	20770.5	23686.5	27211.8	24762.8	23544.9	31626.2	24813.2	19059.6	25052.7	23747.4	26179.8	19280.7	26480.4	24787.9	24650.5	26274	23956.3	15477	12672.5	19462.7	29755.9	23281	14601.8	21173.7	16096	26866.3	24868
PE O-18:1_16:0_NEG	6330.73	7000.88	8503.17	5456.6	4652.58	5543.09	6765.63	5707.98	6691.43	6752.11	3933.7	4388.7	4560.39	4162.12	7016.84	5130.26	3655.4	6424.71	6078.6	4714.23	6730.26	7334.63	5150.45	5446.19	6165.16	4540.46	5394.95	7313.22	5652.38	5074.78	6343.69	5470.97	7073.02	3644.58	5587.58	6569.01	7181.15	5849.5	5999.34	3907.66	3771.45	5401.35	6455.55	6072.95	3623.72	5068.43	3986.29	6505.99	5838.27
PE O-18:1_18:3_NEG	1908.33	1491.1	2333.46	1970.84	1120.19	1191.97	919.922	1398.77	2081.58	1636.15	1393.07	1104.32	1366.48	1396.65	2526.55	1615.69	740.658	1491.1	2356.31	1238.37	935.83	1936.65	1510.73	1274.63	1412.53	1349.63	1332.62	1734.15	1484.23	1029.79	1161.33	897.311	1059.56	864.015	985.483	1105.23	1042.18	1230.33	1289.42	752.156	344.935	855.514	1366.87	976.053	762.481	1069.52	739.827	1482.67	1270.85
PE O-20:0_18:1_NEG	9433.81	10490.5	17971.3	11623.6	7500.66	8858.16	8610.65	8969.31	12431.5	12870.8	6816.12	5609.02	8023.45	7933.56	10030.7	8656.59	5351.36	13793.3	10287.2	8437.39	12678.3	12579.9	5205.55	10204.6	12838.5	7838.74	7679.44	14670.6	8155.11	7040.21	10396.5	7954.28	9586.05	6236.19	8964.16	9330.59	10181.8	8876	8666.39	5361.34	5106.9	6435.38	8857.94	7485.39	6303.19	4963.71	5322.57	8046.7	8016.31
PE O-20:0_18:3_NEG	21416.6	19478.7	28658.1	22349.4	13554.8	14545.3	17748.1	15623.1	22310.2	20078.1	14137.7	14820.9	17574.5	15526.5	23017.2	19431.5	11068.4	21936.1	22167.4	17411.1	21296	21693.4	15483.9	15924.6	19519.6	15261.1	17534.8	23044.8	17514.1	10746.3	16625.3	14031.7	17820.1	11367.9	18046.3	15629.8	17662.4	15014.9	14452.8	10282	7095.99	14682.9	19466.1	15911.2	11152.1	13195.1	10625.1	15913.1	16425.9
PE O-20:2_18:3_NEG	340.358	281.993	421.174	352.425	203.026	236.267	280.443	235.129	382.732	306.938	263.673	185.429	238.302	232.468	397.677	312.998	176.967	340.981	403.089	242.032	309.33	367.961	237.781	263.647	315.113	278.157	300.483	300.598	264.63	216.079	271.766	179.308	275.416	177.051	290.707	349.356	396.898	249.137	226.921	169.049	137.684	198.564	335.021	129.446	177.514	156.879	144.773	288.002	205.197
PE O-20:3_18:3_NEG	3392.3	4007.35	3868.08	3330.34	1990.99	2496.41	3028.47	2682.83	3869.34	4088.42	2285.06	2110.95	2918.11	2715.43	3690.02	2952.43	1702.06	3186.9	3413.1	2818.65	3514.87	3634.36	1893.72	2893.58	3077.48	2199.66	2859.23	3826.79	2987.36	2659.83	5347.46	3644.7	4480.62	3198.85	3876.99	5075.58	5057.83	4085.1	3512.91	2077.99	2344.5	3065.23	3765.32	3769.24	2116.32	2976.99	1930.2	4634.95	4461.52
PE(P-18:0/18:1)_NEG	10485.2	11922	15627.3	11931.7	7599.52	7783.78	8051.44	7244.94	11910.7	10487.1	7714.91	8898.25	8779.38	8131.93	15619.9	11837.8	5535.5	13723.8	12534.3	10565.4	10141.2	10994.6	8362.02	7583.97	10223.2	8217.09	8922.99	11659.9	9783.06	6968.35	12319.2	10086.8	12920.6	8243.81	10985.5	11854.6	13687.5	10769.3	12348.2	7158.69	3793.6	11935.4	15253.8	11715.6	8333.01	9619.57	7551.16	10821.6	11734.9
PE(P-18:0/18:3)_NEG	954.861	1034.71	1276.76	935.892	575.167	712.214	1114.18	841.749	969.567	853.567	651.281	694.79	873.209	826.186	955.658	790.451	570.668	936.055	1113.53	711.204	951.392	1121.92	614.383	872.164	898.06	831.206	823.549	1062.15	805.347	446.047	826.038	613.44	790.015	497.448	691.293	492.973	536.096	552.644	583.144	551.76	640.56	431.247	719.034	516.755	499.293	733.135	436.728	502.952	540.972
PG 32:1_NEG	761.499	825.353	898.556	994.494	364.732	628.745	470.873	675.755	916.496	827.239	502.145	498.856	572.012	630.151	1043	608.107	330.697	575.95	617.457	419.261	583.733	797.353	650.683	492.005	706.959	530.906	418.035	618.292	732.965	322.843	419.093	483.886	507.843	280.288	529.104	623.071	597.426	423.765	390.363	197.369	142.043	274.466	408.275	361.37	197.525	305.843	218.406	652.499	436.227
PI 16:0_16:1_NEG	2896.68	2858.26	4160.09	4769.67	1604.21	2964.16	3100.65	2786.19	4852.65	3029.19	1815.84	2333.12	2674.97	2567.62	2628.69	800.488	1385.23	1937.62	2145.97	1391.96	3106.81	2977.94	1490.73	2020.12	3690.63	1968.38	1637.92	2738.43	3534.85	631.686	1202.31	1539.72	1400.88	734.296	1680.96	1638.43	1939.32	1244.91	1202.3	1171.16	1066.32	1252.79	1264.47	1073.87	705.197	1466.76	907.628	1579.74	1803.12
PI 16:0_18:3_NEG	3949.7	3712.92	5619.2	5771.29	2214.39	2564.41	2293.9	3679.74	4655.6	3656.72	2573.28	2265.41	3151.68	2838.72	3757.89	3212.05	1649.24	3172.78	3618.17	2314.36	1856.03	4744.79	3136.76	2396.37	3305.67	2543.6	3254.85	3860.11	2919.75	828.793	1563.66	1057.61	1053.32	707.822	1044.35	1237.55	1188.24	1152.26	1028.41	665.653	654.073	694.067	1191.66	910.766	583.426	1147.68	610.3	1489.87	1383.41
PI 16:1_18:1_NEG	2044.94	3187.32	3448.13	2942.01	1352.82	2321.78	3684.51	2061.97	3225.32	2793.34	1626.41	1985.32	2363.83	1683.32	3640.28	1297.41	1759.23	2829.72	2466.47	2086.96	3805.17	3419.86	1532.95	2907.89	4453.79	1782.51	2091.74	3330.34	2363.6	1368.95	2247.28	2552.37	3007.96	1519.12	2426.33	2166.71	2583.45	2598.81	2769.83	1679.24	1526.85	2070.36	2206.53	2917.18	1187.85	2117.83	1472.55	2364.24	2608.92
PI 18:0_16:1_NEG	6383.87	8652.23	10214.5	11066.2	4905.47	7209.99	9705.79	7851.45	11428.9	9911.65	5150.82	6383.23	7351.61	6208.52	10967.6	3543.77	5118.07	8860.88	7163.62	4901.3	12078.3	7960.2	3858.67	7909.51	11756.7	5200.11	4712.53	9457.03	7703.42	3747.53	5566.37	5031.57	4811.17	3251.69	7065.95	6394.76	5870.92	5076.54	4544.66	4132.59	5354.05	4783.23	5771.61	7352.46	3006.8	5900.57	3875.94	5984.9	6406.28
PI 18:0_18:1_NEG	5156.85	7710.23	7055.61	5415.59	3968.92	5628.59	5518.32	6013.4	6571.83	7169.19	3832.68	5208.88	4738.46	5362.6	7853.88	4395.36	3595.19	7232.21	6960.14	4074.39	6099.81	5984.39	2034.86	6456.11	6737.59	3216.67	4770.97	10618.9	5462.23	5423.09	7731.07	7072.62	6597.29	5985.31	8832.36	7468.26	8056.36	7503.88	6288.54	4785.46	8723.79	7230.31	8485.61	8581.81	4093.17	6772.83	5676.47	8343.02	7865.01
PI 18:0_18:3_NEG	23104.8	25261.9	28146.9	30576.6	14883.9	16045.2	13442.4	23819.4	32301.3	23589.3	17392	15263.9	21924.4	17455.1	34622.8	24296.5	11117.2	20934.8	29316.8	17389.8	12457.7	29695.6	16765.2	18444.9	17878.4	15041.7	20287.6	26947.4	20086.1	6500.51	7936.99	6640.69	6377.17	4955.05	6755.12	7229.94	7608.33	7505.5	6551.86	3906.3	2814.15	5308.41	9633.3	6794.67	4105.99	5937.42	3998.52	9931.04	8466.58
PI 18:1_18:1_NEG	2829.04	5258.81	4501.75	3962.56	2334.47	3111.67	4574.09	3402.26	4087.66	4910.57	2150.22	2656.63	2914.05	2181.12	5540.82	3152.21	2295.94	5625.64	4778.48	2764.22	4200.18	5257.83	1456.5	4043.05	5351.62	2298.72	3170.12	6523.32	2995.8	4626.68	5779.79	5927.89	6074.93	4205.68	6476.39	6925.9	6839.2	6100.61	6350.49	3769.5	5561.46	4531.35	6549.97	5704.3	3871.23	4555.05	3671.85	5884.33	6196.94
PI 18:1_18:3_NEG	6743.94	8697.94	8838.8	8062.29	4311.3	4816.75	5913.98	6240.03	8739.42	8367.5	5100.19	4928.14	6436.24	5147.26	10799.4	6153.1	3790.6	6997.6	8524.63	5552.19	5544.7	9306.12	4329.18	6208.92	7476.89	4634.69	6127.48	9340.35	6114.53	2526.5	3588.26	3310.43	3593.22	2360.97	3291.95	3366.34	4034.96	3676.33	3697.39	2118.48	1985.87	2438.96	4576.13	3538.06	1817.65	3207.67	1960.59	3749.22	3940.35
PI 18:3_18:3_NEG	3480.35	3748.7	3965.51	3817.73	1432.24	2275.91	3643.67	2618.01	4012.05	3673.46	2206.35	2282.58	2654.49	2447.46	3501.61	2484.46	1445.73	2804.36	3951.99	2498.65	2527.86	3841.2	2166.07	2850.01	3022.32	2074.13	3074.86	3809.68	2911.48	1040.33	1966.24	1505.04	1534.62	1192.57	1637.42	1405.13	1400.56	1791.07	1483.47	1007.45	1007.72	1291.49	1856.18	1610.78	932.549	1488.36	992.891	1911.56	2009.97
PS 18:0_18:1_NEG	2843.22	3803.57	4402.42	3429.37	2750.79	2382.36	2763.3	2673.3	4561.6	3901.71	2102.7	2508.18	2820.26	2768.4	3880.9	3768.81	1920.17	4544.84	3643.53	2385.96	3271.1	3686.9	2239.93	3242.15	3533.74	2469.78	2603.88	4176.67	2877.81	1615.65	2962.85	2122.61	3381.49	2145.33	2111.32	2506.65	3235.87	2157.91	2239.74	1315.77	1848.74	2397.89	3723.02	2946.61	2260.6	1695.91	1943.02	3838.81	2992.35
PS 18:0_18:3_NEG	1935.57	2034.03	2169.45	2171.87	1292.41	1222.38	797.942	1311.03	2348.34	2050.43	1251.63	1220.77	1464.33	1285.21	1737.4	2006.79	910.113	1795.52	2251.61	1323.66	1311.45	1940.11	1288.88	1719.77	1914.61	1156.76	1296.09	2134.26	1677.02	1082.2	1684.9	1234.98	1595.07	876.787	1349.42	1654.8	1530.4	1260.59	1106.67	744.38	563.654	908.751	1668	1414.48	853.693	1059.22	807.353	1770.86	1387.52
PS 18:1_18:3_NEG	1726.74	1887.58	1775.8	1550.01	1015.83	974.408	862.828	1069.8	1993.35	1740.38	984.941	968.959	1190.38	1007.74	1567.94	1512.91	716.584	1416.39	1675.37	1193.36	1199.69	1581.8	863.29	1225.16	1509.6	883.686	1131.43	1698.85	1285.5	792.668	1333.52	943.692	1134.28	606.381	879.761	1031.18	1276.99	1081.76	967.742	594.297	386.036	776.284	1174.96	917.134	509.446	972.573	606.088	996.713	1211.9
SUBERIC ACID_NEG	2913.58	8559.39	4580.35	1318.2	5116.17	4062.61	1048.08	2717.49	5134.83	4832.59	2236.92	3578.98	2972.06	2135.54	3941.94	1100.77	1357.79	2645.57	2907.49	2485.82	2782.85	2593.28	646.517	3849.02	1489.1	1232.35	2583.31	3042.87	3836.04	6135.61	80117.7	11091.7	12079.8	17324.6	52224.6	32607	60602	29364.9	33077.7	3126.63	5336.84	7970.92	54723.3	118377	9792.4	84932.1	8890.11	129796	92833.2
[truncated: 7 more columns]

## Sheet: Cage & field all lipids POS
						Normalised abundance
						QC FQ					QC CQ					FQ																													CQ
Compound	m/z	Retention time (min)	Adducts	Formula	Isotope Distribution	QC1_2-6-2024_Y-F4_16309	QC2_2-6-2024_Y-F4_16318	QC4_2-7-2024_Y-F4_16336	QC5_2-7-2024_Y-F4_16346	QC3_2-7-2024_Y-F4_16327	QC1_2-7-2024_B-D8_16357	QC2_2-7-2024_B-D8_16366	QC3_2-7-2024_B-D8_16375	QC4_2-7-2024_B-D8_16384	QC5_2-8-2024_B-D8_16395	FQ1 L_2-7-2024_R-A1_16326	FQ2 L_2-6-2024_R-A2_16321	FQ3 L_2-6-2024_R-A3_16314	FQ4 L_2-6-2024_R-A4_16315	FQ5 L_2-7-2024_R-A5_16345	FQ6 L_2-7-2024_R-A6_16338	FQ7 L_2-6-2024_R-A7_16320	FQ8 L_2-7-2024_R-A8_16330	FQ9 L_2-6-2024_R-A9_16317	FQ10 L_2-7-2024_R-B1_16323	FQ11 L_2-7-2024_R-B2_16343	FQ12 L_2-7-2024_R-B3_16340	FQ13 L_2-7-2024_R-B4_16331	FQ14 L_2-7-2024_R-B5_16335	FQ16 L_2-6-2024_R-B6_16313	FQ17 L_2-7-2024_R-B7_16333	FQ18 L_2-7-2024_R-B8_16344	FQ19 L_2-7-2024_R-B9_16324	FQ21 L_2-6-2024_R-C1_16312	FQ22 L_2-7-2024_R-C2_16339	FQ23 L_2-6-2024_R-C3_16322	FQ24 L_2-6-2024_R-C4_16316	FQ25 L_2-7-2024_R-C5_16342	FQ27 L_2-7-2024_R-C6_16329	FQ28 L_2-7-2024_R-C7_16325	FQ29 L_2-7-2024_R-C8_16341	FQ30 L_2-7-2024_R-C9_16332	FQ31 L_2-6-2024_R-D1_16311	FQ32 L_2-7-2024_R-D2_16334	CQ1 L_2-7-2024_B-A1_16371	CQ2 L_2-7-2024_B-A2_16383	CQ3 L_2-7-2024_B-A3_16374	CQ4 L_2-7-2024_B-A4_16379	CQ5 L_2-7-2024_B-A5_16365
9-HDA_9(R)-hydroxydec-2(E)-enoic acid	209.114	2.24142	M+H-H2O, M+H, M+NH4, M+Na	C10H18O3	100 - 13 - 0.0114	251899	283401	294606	282714	253723	214737	222066	206151	219231	251834	334389	358133	368568	148592	353514	233666	335256	246002	238230	353583	195722	246575	250270	255910	217583	126783	318375	199419	172118	272931	403353	238468	166801	302668	307475	247768	324638	281653	254867	369544	315675	163106	91288.6	178218
9-ODA_E-9-oxodec-2-enoic acid	207.099	1.69187	M+H-H2O, M+H, M+NH4, M+Na	C10H16O3	100 - 12.3 - 0.0513	703385	727116	783433	774146	723328	712186	715117	736415	782639	766465	884088	897273	755912	574620	788788	660947	793910	586966	663759	704612	753421	833495	719308	688002	592219	556314	714146	715629	671528	952932	782144	659242	531541	949461	653022	736511	734206	755082	653437	519666	777416	571413	410469	830837
HOB_methyl p-hydroxybenzoate	153.055	1.6281	M+H	C8H8O3	100 - 10.9	38241.1	41175.5	43425.9	41572.1	43048.5	9185.53	9088.95	9219.04	9076.04	8882.57	55253.4	45414	53517.5	30615.7	56931.6	15609.2	18733.5	15405.5	24463.7	51952.8	55712.7	63903.4	67515	43240.7	72976.6	27110.7	12926.2	55754.5	42593.2	31330.7	39030.5	24310.1	17814.1	73500	24262.2	34372.4	54275.6	28781.8	50836.8	10887.4	6311.25	6352.51	3214.34	7661.49
HVA_4-hydroxy-3-methoxyphenylethanol	191.068	0.821933	M+H-H2O, M+H, M+Na	C9H12O3	100 - 14.5	7026.48	6931.32	7380.39	6980.98	7202.16	3144.67	3056.83	3085.79	3052.25	2997.49	8059.75	6896.51	11285.9	6799.66	9422.81	3535.39	2022.65	5403.42	4183.51	10001.4	7457.13	9407.27	10304.9	13916.2	12812.3	5275.54	2446.12	10160.5	6072.37	6047.83	4889.46	6386.34	5332.34	8916.97	3945.34	7250.33	8686.7	4387.31	5955.62	2243.71	2767.54	1506.63	842.501	2213.95
LEA_linolenic acid	296.259	9.56382	M+NH4	C18H30O2	100 - 23	397.503	439.65	426.682	388.755	420.425	414.601	423.538	417.047	417.394	410.114	246.027	250.117	178.014	464.615	315.04	290.981	1435.05	710.241	349.394	227.662	263.035	235.183	229.679	482.945	199.598	347.119	214.337	405.442	464.473	208.42	328.196	469.544	369.323	1229.89	219.659	219.396	245.332	1274.03	244.015	264.582	302.023	297.589	291.698	316.922
MO_methyl oleate	319.261	11.2272	M+H, M+NH4, M+Na	C19H36O2	100 - 23.9 - 3.13	6434.73	6521.36	8594.43	8414.53	7169.72	4174.93	4537.98	4884.2	4920.2	4881.88	10813	8320.29	7642.66	5381.97	9680.22	8638.32	3129.11	10017.9	8603.66	6510.5	7619.69	5333.95	7199.11	10387.7	7968.4	5548	5798.78	5169.7	3565.47	7245.24	6096.29	6412.51	4496.65	10056	4701.02	11727.8	6112.65	5884.52	9702.3	4419.7	5866.55	5201.65	4376.06	6882.7
CA_E-3-(4-hydroxy-3-methoxyphenyl)-prop-2-en-1-ol	163.076	0.95145	M+H-H2O	C10H12O3	100 - 11.4	112.721	116.265	128.498	113.763	128.264	67.0543	84.9055	93.2625	89.827	85.5837	163.448	99.6014	130.11	78.0502	142.53	97.1852	79.2415	107.9	92.8751	123.886	143.643	129.17	150.631	130.391	141.034	125.438	112.226	166.532	137.906	124.55	105.147	117.666	109.53	132.783	107.899	95.9891	141.522	115.972	101.509	99.7167	97.9673	89.5556	98.5701	99.6719
10-HAD_10-Hydroxy-2-Decenoic Acid	209.115	2.67203	M+H-H2O, M+H, M+NH4, M+Na	C10H18O3	100 - 11.8 - 0.275	54870.3	58375.2	62198.3	59727.9	61849.8	39739	38856.2	38428.4	37701.2	41670.8	110665	61945.6	79356.3	35755.9	77942	34651.4	53907.6	40237.6	44015.5	64927.9	67019.2	62032.3	127805	74774.5	41510.1	31963.3	44511.9	30997.5	41497.6	81047.2	63390.9	47499.3	23324.8	62134.7	119286	75633.9	107228	42765.7	41666.9	80252.9	65255.4	21991	12570.4	59183.2
ISTD_Chol Ester (18:1-d7)_700185	675.677	12.9416	M+NH4	C45H71D7O2	100 - 63.2 - 24.8 - 4.53 - 0.182	16955	17041.9	16944.7	17130.1	17076.7	10884.4	10749.6	9729.1	8902.06	8634.93	15483.2	17188.4	20795.1	20669.8	14236.9	16796.8	16892.5	18190.4	17575.6	19678.2	19640	18066.6	20262.1	15716.9	14556.5	15474.5	14793.7	15868.6	13883.9	19387.7	16419.3	17778.5	20366.9	15072.9	19830.3	16743.3	12621.4	16847.3	19326	13133.1	6896.3	8638.13	8222.82	12343.3
ISTD_TG (15:0-18:1-d7-15:0)_791648	829.799	12.7849	M+NH4	C51H89D7O6	100 - 69.8 - 27.6 - 99.1 - 65.5	11235.7	10430.8	11127.5	10998.2	10864.1	18703.3	18854.4	19659.4	20546.7	17103.9	14787.2	9997.84	10717.9	15621	9219.59	9204.49	17602	7961.43	9128.25	9422.62	11420.4	11707.5	7755.12	8169.03	9547.73	10826.1	7611.33	10242.1	10597	10810.2	12302.1	12264.6	8427.57	10672.7	11035.9	10807.8	16949.7	10960.7	13058.3	21102.7	14313.4	23873	30079.9	15143.3
ISTD_SM (18:1-d9)_791649	738.648	11.8588	M+H, M+Na	C41H72D9N2O6P	100 - 57 - 14.1 - 4.63 - 1.28 - 1.14	3424.07	3237.19	3521.88	3333.24	3231.09	3646.6	3947.58	3841.94	4047.26	4040.14	3398.63	3459.92	3569.08	3587.66	3662.28	3435.69	3445.45	2973.66	3688.9	3482.2	3641.72	3648.43	3175.57	3217.59	3626.24	3498.05	2901.38	3566.78	3129.78	3522.37	3227.04	3520.31	3477.06	3476.09	3428.44	3503.11	3516.88	3078.74	3487.04	3377.37	3803.65	4101.01	4051.73	4166.01
ISTD_PC (15:0-18:1-d7)_791637	753.614	12.0739	M+H	C41H73D7NO8P	100 - 46.1 - 13.1 - 3.02 - 0.583	19578	18318.6	19378.1	17981.2	19316	21550.7	20433.2	20376.6	20077.7	20828.5	19247.5	19179.4	20391.3	20690.8	20006.3	19249	17581.4	15050.7	20017.9	19249.2	19788.4	20428.2	17245.3	17241.7	19628.7	19538.7	15789	20404.5	17081.7	18645	18233.6	18447.6	18294.4	18494.8	20379.9	20345	18858.4	16175.7	19217.2	18309.2	19675.7	21904.2	20935.9	21005.8
ISTD_MG (18:1-d7)_791646	346.332	8.37377	M+H-H2O	C21H33D7O4	100 - 22.2 - 2.8	97.7835	99.6476	97.3403	97.5129	90.3807	112.295	107.623	138.762	151.019	134.061	112.488	97.0821	88.2785	78.0156	110.897	92.5168	89.3391	94.8229	94.4942	104.027	101.905	112.547	114.196	103.593	87.4805	111.957	140.845	110.834	92.8655	100.271	92.9125	99.4993	98.9709	108.547	132.722	107.973	91.913	77.9363	93.5487	139.646	140.728	138.951	154.388	109.758
ISTD_Cholesterol-d7_700041	411.432	10.8188	M+NH4	C27H39D7O	100 - 30.6	334.036	392.149	374.85	388.206	378.731	375.584	341.538	400.053	406.55	401.67	241.283	366.099	200.863	529.439	336.054	234.479	433.319	290.815	332.44	573.473	479.296	340.302	555.102	203.5	411.998	231.453	376.231	240.982	337.358	437.008	501.724	337.179	407.273	246.854	425.662	488.178	390.689	616.595	444.342	539.256	357.163	509.194	239.034	319.365
Trihydroxyoctadec-15-enoic acid	353.231	4.36897	M+H-H2O, M+H, M+NH4, M+Na	C18H34O5	100 - 18.8 - 2.76	1018.89	994.548	1107.14	1297.77	1308.28	1082.3	1146.63	1088.6	1051.33	957.091	1170.83	1226.23	988.274	731.725	1236.89	849.908	1480.99	1118.95	682.269	1016.17	1362.13	1340.26	938.335	1129.77	711.413	985.018	1250.16	1058.06	736.221	2062.31	1280.33	1127.83	648.115	1670.15	801.797	1214.67	1372.73	833.125	601.091	949.496	1122.24	841.374	610.304	1260.6
10-HYDROXYDECANOATE	211.131	3.41187	M+H-H2O, M+H, M+NH4, M+Na	C10H20O3	100 - 11.8 - 0.25	19935.4	23480.1	24461.2	24163.6	24106.5	6286.34	6490	6269.13	6674.07	6296.04	52029.3	27446.1	29470.5	17637.6	37853.9	16038.8	18204.3	16104.8	15653.8	33755	28984	25549	41189.3	29630.9	18262.4	13632.6	13957.4	10008.9	16691.2	18139.3	21140.6	19172.4	9253.27	22179.6	20873.7	15759.6	51568	11891.2	19510	7750.05	9318.39	5427.02	2911.96	8903.49
PGB2	335.219	5.57035	M+H	C20H30O4	100 - 9.56	340.484	319.184	383.812	388.503	324.593	340.32	300.845	364.059	383.359	355.974	425.099	346.733	272.798	276.98	354.965	422.948	318.673	309.312	292.147	324.238	532.694	325.453	384.811	382.433	363.678	379.259	365.091	246.501	283.67	577.422	317.518	316.339	200.41	397.179	335.685	348.235	626.801	230.478	252.959	327.275	340.691	325.628	221.643	364.082
PGG2	391.21	4.39262	M+H-H2O, M+H, M+Na	C20H32O6	100 - 21.5 - 3.91 - 0.165	1637.78	1475.26	1895.02	2032.81	2084.45	1310.78	1436.01	1314.93	1345.12	1192.24	2329.97	2281.46	2062.22	1279.61	1840.36	1268.37	2276.27	1448.16	1280.8	1419.21	1706.31	2112.78	1329.69	1639.1	1076.32	1725.37	2146.41	1637.03	1406.33	3009.09	2264.55	1798.64	1389.48	3082.55	1680.7	2021.09	2077.2	1778.81	1377.96	1183.49	1400.11	995.832	582.485	1379.54
19(R)-hydroxy-PGE2	391.21	5.7359	M+Na	C20H32O6	100 - 21.3	284.45	288.334	296.114	284.503	259.002	82.4175	90.8438	92.7798	107.068	102.862	412.597	476.208	439.108	104.293	273.463	200.476	496.953	273.407	316.553	290.335	176.22	263.214	415.387	225.036	286.687	78.5781	330.249	176.769	184.777	334.002	479.222	174.728	163.4	376.5	268.753	189.307	397.311	317.261	172.336	77.1598	175.466	43.8178	42.1191	77.0511
12-Hydroxydodecanoic acid	199.169	5.26402	M+H-H2O, M+H, M+Na	C12H24O3	100 - 12.5 - 0.32	2152.06	2254.21	2437.74	2466.86	2302.02	1305.88	1307.54	1423.56	1416.46	1301.53	3148.41	2843.41	3069.21	1618.09	2914.66	2269.24	2265.31	2378.57	2264.28	3398.69	2205.16	2684.49	2215.77	2614.76	2006.55	1968.39	2431.79	1774.35	1607.32	2278.61	2950.76	1868.4	1916.23	2128.16	2702.16	2311.48	3211.63	2276.85	2289.5	2477.02	1863.52	1269.76	949.453	1341.05
3-Hydroxycapric acid	171.139	2.85698	M+H-H2O, M+H, M+NH4, M+Na	C10H20O3	100 - 11 - 0.549	14362.8	13829.9	15982.5	16045.4	15415.5	14890.5	14055.1	14833.3	15850.7	15171.1	18949.8	22607.9	24401.2	6729.25	21360.4	11744.2	18933.7	13705.1	17762.8	17897.6	9472.95	12900.5	15453.7	14744.6	12986.3	7333.17	16921.1	9107.31	10104.2	14681.2	18154.1	10656.7	8137.96	21051.7	13423.3	14915.9	15064.6	15039.8	12659.3	11738.9	20091	8888.17	6110.58	12025.4
DL-b-Hydroxycaprylic acid	183.1	1.20645	M+H-H2O, M+H, M+NH4, M+Na	C8H16O3	100 - 9.8 - 0.671	60992.4	64462	63957.5	62673.2	61791.3	64286.6	59637.9	59466.9	55552	66098.5	80701.2	117875	75202.2	34001.3	109339	76675.2	23095.9	46744.2	72570.8	86051.9	57003.4	65436.7	79152.9	52703.3	58397.1	36821.5	35682	54173.3	59563.4	51017.9	52249.3	53850	23879.4	80254.1	56757.2	43215.7	78185.8	64632.2	74083.3	34550	81675.9	29954.4	19129.5	64785.9
13,14-dihydro-PGE1	357.264	7.00373	M+H	C20H36O5	100 - 20.1 - 2.73 - 0.307 - 0.0172	8624.57	8897.08	9051.77	9582.71	8835.75	2018.88	2137.44	2155.12	2280.09	2292.34	18565.8	10152.7	15197.8	3941.21	9935.13	5480.85	10463.9	5524.08	7366.79	7715.78	8306.71	7853.92	16386.9	10153.5	5871.06	5408.58	7795.88	3144.18	5941.77	10575.1	11316.6	5901.03	3917.74	8972.77	12093.5	10643.1	16441	6286.82	6122.7	3050.05	3229.07	1408.94	788.996	2718.54
13,14-dihydro-19(R)-hydroxyPGE1	373.259	7.10867	M+H	C20H36O6	100 - 33 - 5.84	179.364	203.024	240.97	230.634	181.81	50.3383	49.7547	60.6839	56.2955	62.537	430.678	195.692	270.058	82.7463	271.945	192.348	206.579	129.565	183.972	146.899	256.997	192.304	363.58	225.065	213.003	156.913	131.502	92.8715	194.936	209.881	225.056	117.639	89.4496	242.763	184.463	135.435	376.405	121.609	162.966	37.5627	84.4394	42.9262	42.7161	59.2702
7-Oxo-11-dodecenoic acid	235.131	4.44377	M+H-H2O, M+H, M+NH4, M+Na	C12H20O3	100 - 15.5 - 0.00805	42824.8	42212.9	41985.3	46433.2	40966.3	33463.7	36527.4	39210.4	35108.9	41481.1	64986.6	61341.2	46327.7	29530.4	47424.9	32657.3	41508.2	36751.6	41354.4	38242	48148.1	50884.7	44117.9	40480.4	26249.2	39221.6	43309.4	38348.4	26229.5	72362.4	49486.2	37121.9	32151.2	70415.1	45242.2	47858	56649.1	41051	32359.1	30632.3	40544.4	26712	17341.3	49146.8
Oleic Acid ethyl ester	311.295	11.5128	M+H, M+NH4, M+Na	C20H38O2	100 - 23.5 - 3.87 - 0.175 - 0.107	10057.1	9998.41	11263.1	10914.8	10794.4	11547.2	12404.8	12668.3	13184.2	13318	10667.4	12975.1	9770.91	7206.01	10664.8	32400.7	4448.31	9440.11	21343.1	5559.42	9779.76	9756.96	6377.5	7650.6	8684.66	12305.7	9809.9	8514.86	15971	8953.81	7078.91	6167.63	4649.76	12041.1	11523.3	9816.46	13639.1	8881.86	11280	10402.7	28931	19672.2	8464.48	12645.4
13,14-dihydro-15-keto Prostaglandin D1	377.23	6.83667	M+H, M+Na	C20H34O5	100 - 21.6	21315.2	23921.7	24627.9	23425.8	20725.2	6383.57	6856.96	7363.54	8074.26	7827.28	41274.2	26469.5	36451.9	10606.3	24994.8	13057.2	29119.5	12825.2	16912.4	18132.9	21367.4	22382	32222.1	22437.3	14894.9	12870.1	20935.1	10312.3	15474.8	36668.2	29976.5	15364.6	11757.3	27843.4	28537.8	32211	36586.2	18178.2	14622.6	10800.7	9484.65	4357.42	2613.79	8941.36
2,3-dinor Prostaglandin E1	327.217	5.8717	M+H-H2O, M+H, M+NH4, M+Na	C18H30O5	100 - 22.2 - 1.95 - 0.0515	40936.6	45240.2	49994.1	43923.5	41628.9	13153.5	13908.9	13845.3	14877.9	15389.2	70945.9	77929.8	54380.1	22576	45777.6	39312	39319	28018.2	49984	39268.2	47612.3	48869.9	49469.7	33357.5	35306	32273	29347.4	35780.9	36919.8	53476.1	42616.6	34848.7	26738.1	67178.6	44127.5	61838.4	55587.7	43129.6	45787.4	6878.21	17103.5	5807.44	4006.16	13578
13,14-dihydro Prostaglandin F1a	359.28	7.21575	M+H	C20H38O5	100 - 23.8 - 4.52 - 0.275	1170.06	1310.43	1384.29	1401.59	1261.41	211.582	195.379	217.345	222.852	219.559	3735.19	1197.05	2200.66	584.51	1457.55	843.779	1356.08	780.229	981.081	1204.62	1299.34	1510.56	2710.92	1725.44	956.22	879.883	920.502	381.44	889.968	1154.24	1546.19	873.368	552.584	1138.63	1413.48	1016.62	3252.61	742.14	849.419	147.897	316.776	108.046	89.0213	195.681
13,14-dihydro-15-keto-tetranor PGF1b	323.183	4.9109	M+H-H2O, M+H, M+NH4, M+Na	C16H28O5	100 - 17.5 - 4.73 - 0.465	2405.48	2469.36	2764.38	2836.95	2442.45	601.628	634.067	684.261	944.226	773.448	4564.03	3560.73	1915.82	1226.52	2617.25	4289.13	1280.36	1457.87	3647.99	2941.63	2149.57	2749.56	3178.91	2468.55	1485.15	2818.27	1538.37	2143.98	1525.45	2317.96	1943.56	1868.48	1964.73	3434.5	2359.44	3034.55	3867.13	2303.07	2595.96	307.266	764.102	418.919	303.689	714.046
LysoPE(16:1/0:0)	452.279	8.00592	M+H	C21H42NO7P	100 - 19.8	83.6352	72.4361	75.594	87.6803	81.5356	39.8763	32.5615	46.5573	39.9596	59.1208	7.36549	3.39578	8.7562	109.189	22.2512	12.2736	460.434	236.396	29.555	8.71365	5.75592	10.7068	15.1955	86.0572	19.3281	35.7033	29.5778	79.0855	65.1697	14.7754	103.138	115.186	44.8828	381.078	13.4916	10.8933	25.4047	263.559	20.3469	12.4558	13.2581	3.28537	9.81147	7.65021
12-OPDA	293.211	6.08857	M+H	C18H28O3	100 - 27.5	1310.61	1375.96	1542.08	1929.87	1525	564.731	638.585	608.569	590.369	652.017	2587.22	1941.27	2126.3	673.173	2168.43	1392.68	1357.01	1140.92	1554.87	1742.52	1388	1498.73	2404.98	1230.32	1288.03	988.027	1135.47	878.107	937.149	1699.42	1606.53	1082.9	892.403	1414.9	2277.24	2267.43	2337.38	1153.21	1740.75	640.666	963.613	344.366	308.076	670.938
9S,10S,11R-trihydroxy-12Z-octadecenoic acid	313.237	6.2889	M+H-H2O	C18H34O5	100 - 18.9 - 2.88	577.807	647.506	760.778	700.396	664.087	184.202	201.263	230.461	255.528	237.407	690.694	1172.25	1371.16	234.16	1089.05	643.409	546.417	461.284	890.259	758.043	456.489	640.06	896.866	649.046	512.77	387.59	624.736	357.529	596.501	487.894	655.724	585.414	291.672	792.818	668.881	651.998	686.79	677.203	489.06	134.673	283.543	112.83	73.6329	137.675
14,15-DEHYDRO-LEUKOTRIENE B4	335.22	5.30818	M+H	C20H30O4	100 - 13.6	103.661	132.242	216.265	177.718	142.811	137.358	134.283	147.91	132.315	131.517	179.879	151.848	133.909	198.707	84.9079	158.218	147.039	141.54	98.3557	114.626	190.657	148.077	97.4938	98.6663	72.475	104.084	192.919	102.83	60.8577	331.59	168.266	111.464	85.4211	212.275	198.656	197.44	297.308	104.534	105.082	223.059	132.74	138.345	81.0677	183.309
Cer 8:0;2O/6:0	260.222	1.45327	M+H, M+Na	C14H29NO3	100 - 16 - 1.03	432.711	425.59	484.263	495.267	443.781	336.685	394.379	379.511	430.828	373.729	619.468	498.2	412.656	428.002	467.597	367.989	322.872	660.165	335.312	402.475	490.536	623.383	294.426	479.629	362.729	269.329	443.948	436.468	215.042	703.267	473.446	306.193	320.656	641.313	614.128	341.144	688.969	517.686	375.246	294.677	420.956	389.158	215.69	903.743
Cer 8:0;2O/8:0	288.254	3.9651	M+H	C16H33NO3	100 - 21.9	117.07	125.281	122.837	132.105	148.908	104.759	122.869	118.317	102.975	112.856	248.762	159.824	127.543	175.94	124.723	118.416	110.408	157.473	78.2699	111.32	108.647	184.535	58.2313	108.661	112.559	86.0613	119.489	118.072	63.5646	214.547	138.337	146.75	110.45	226.914	161.46	106.1	202.349	195.749	134.947	61.3748	118.016	115.81	105.671	233.119
CL 32:2_32:2	1362.95	12.566	M+NH4	C73H134O17P2	100 - 61.9 - 62.7 - 39.3	854.423	944.591	812.606	736.835	784.07	498.829	479.976	384.848	496.419	379.502	529.616	767.304	1043.9	1570.4	720.541	751.242	891.577	687.532	1209.25	680.478	1290.54	669.175	860.768	543.491	501.812	1504.36	1085.8	514.263	413.753	921.724	1277.65	1053.99	1389.87	536.735	672.707	1045.23	591.007	674.254	1047.95	408.077	258.559	539.154	452.693	453.295
CL 34:2_32:2	1390.98	12.5924	M+NH4, M+Na	C75H138O17P2	100 - 75.6 - 62.6 - 34.5 - 19.2	5418.62	5481.44	4896.69	4464.93	4778.59	4711.24	4527.07	3743.21	3680.34	3351.15	5038.14	5390.87	6852.65	9670.02	4120.38	4850.77	3595.75	4586.33	7625.62	5195.83	6626.37	4279.08	4803.69	3982.79	4368.67	5530.21	5118.22	4147.16	3482.18	4928.18	6775.99	5625.22	6600.11	3709.57	5653.82	5359.35	4066.8	4009.98	6127.35	3328.39	2690.54	4896.12	3544.62	5006.42
CL 34:2_34:2	1419.01	12.6174	M+H, M+NH4, M+Na	C77H142O17P2	100 - 80.1 - 46.8 - 21.9 - 10.4 - 2.33	15675.8	14339.3	12808.5	11969.4	13403.2	19070	17505.7	16026.7	13795.9	12842.6	16322.3	18842.9	19149.3	21916.2	15028.1	13689.4	8048.76	11251.7	20678.9	17510.2	16412.1	13356.7	12873.8	10643.6	14726.7	12158	11643.2	16125.5	10752.4	14170.6	18136.4	15537.5	14865.9	12434.7	19116.2	12736.1	12172.1	12865.5	15056	13153.4	12983.4	18704.7	13803.1	19191.9
CL 34:2_34:4	1414.98	12.5793	M+NH4	C77H138O17P2	100 - 73.1 - 93.4 - 67.3	3164.77	3143.98	2715.44	2369.96	2665.27	1419.22	1372.84	1047.44	1164.84	957.45	3105.94	3232.99	4115.12	5347.13	2583.61	2322.17	1611.83	3221.93	4804.14	3006.88	3866.56	2460.94	2477.42	2557	2659.46	4645.73	2443.3	2675.2	2387.36	3033.03	2713.76	3391.55	4398.66	1830.65	2448.62	2928.1	3011.04	2492.86	3339.3	1168.28	782.407	1478.55	970.562	1463.77
CL 34:2_36:2	1447.04	12.6308	M+H, M+NH4, M+Na	C79H146O17P2	100 - 82.9 - 43.5 - 21.4 - 9.72 - 2.45 - 0.457	23710.5	22602.4	19695.9	19414.4	20946.6	35265	32615.5	30513.9	27118	24853.7	28909.5	34854.7	31120.8	29529.2	26491.1	22218.4	13181.8	16422.7	30006.3	30963.3	25173.4	22046.7	20129.4	16207.8	28196.1	18724.2	16149.5	30863.6	18365.4	23631.4	26601.1	24434.1	20206.2	23399.8	32561.4	18627.3	20103.3	22533.2	22172.9	25007.6	27056.2	31661.5	24598.7	32375.2
CL 34:4_36:4	1438.98	12.566	M+NH4	C79H138O17P2	100 - 69	1308.68	1219.92	1098.52	1037.04	1170.58	716.931	712.603	530.271	586.212	562.363	1534.65	1423.26	1512.7	1563.74	1143.12	951.672	746.086	1468.57	1931.43	1259.95	1381.14	1017.54	1086.57	1265.78	941.046	1732.38	860.839	1045.43	1348.94	1047.91	1002.31	1284.35	1515.02	790.718	845.459	1158.96	1276.61	1033.46	1288.92	509.561	417.967	635.967	577.514	715.838
CL 36:2_36:2	1475.07	12.657	M+H, M+NH4, M+Na	C81H150O17P2	100 - 85.9 - 39.9 - 16 - 6.03 - 0.221	18550.9	16778.5	15132.6	14808.8	16355.7	31099.8	29912.6	27813.9	25269.1	22374.5	22987.9	30579.6	25168	18845.1	21921.4	18086.4	11382	11837.7	21795.3	28744.7	18556.6	16414	15653	13125.5	23028.9	16549	11419.3	27573.2	15251.7	19706.2	21861.1	19219	12669.2	20808.5	23653.8	13843.4	15511.2	20187.7	16699.2	24158.9	25829.5	26925.8	26768.7	28624.6
cuminyl alcohol	151.112	2.24142	M+H-H2O, M+H	C10H14O	100 - 12.5	41311.8	48275.6	50855.5	48846.4	42745.3	34739.6	36475.2	32797.4	35912.2	42657.7	58086	60429.7	63851.5	24508.1	62810.9	39638.6	58458.6	42571.7	39054.9	62770.7	32172.6	41963.7	42709.8	43313.6	36130.2	21064	56883.8	33113.2	26878.8	46251.6	73762.5	40165.7	29420.2	48117.5	54438.5	43234.5	56891.3	46255.8	43894.6	69752.9	55081	27473.1	15636.1	26941.9
DG 16:0_16:1	584.525	12.4187	M+NH4	C35H66O5	100 - 42.7 - 27.5 - 16	22855.5	22230.3	22298.5	23099.5	22356.9	11992	12772.4	12121.2	13884.3	14514.3	41269	20099.6	28392.9	38445.3	30784.7	20577.4	9837.97	22027.2	33142.4	19587.9	25589.2	23491.7	27577.5	21403.5	16473.5	11349.9	19446.7	15783.7	20029.1	17505.8	20713.3	13478.3	28389.5	16553.7	20056.8	21707.6	25621.3	17982.3	15002	5619.65	15650.4	23901.7	11297.7	10266.3
DG 18:1_18:1	638.571	12.4995	M+NH4, M+Na	C39H72O5	100 - 48.9 - 33.5 - 12.8 - 20.4	68568.9	68123.7	60356.9	61429.7	60317.4	77845.3	74972.1	72955.8	89900.3	83589.6	77478.5	66647.3	68035.8	64499.3	71250.1	53483.8	53458.6	60330.3	69993.5	64272.1	71597.5	70888	82312.6	60083	66342.5	70031.7	58405.1	84154.9	70292.8	72397.4	75964.4	65982.1	58288.5	70403.5	55559.2	54779.8	70248.5	74439.6	49437.7	70115.7	83704.4	107325	72407.2	80903.7
DG 18:1_18:2	636.557	12.4591	M+NH4	C39H70O5	100 - 73.4	7863.26	7305.31	7041.17	7221.69	6966.37	5407.49	5312.75	5094.15	5800.89	5812.3	9566.89	7278.69	7313.1	8968.65	8711.94	6388.53	4929.66	6670.4	9181.31	7354.31	8611.76	6898.66	8717.77	6618.25	7598.25	9663.13	6335.24	7609.35	8033.12	7443.59	6838.88	5761.98	7717.99	6112.22	6463.95	6779.03	7524.48	7161.26	5451.05	5352.13	5800.73	7120.21	5782.69	5268.64
DG 18:1_18:3	634.542	12.3898	M+NH4, M+Na	C39H68O5	100 - 47.6	6472.74	6750.44	7030.03	7048.45	6987.9	4024.37	3946.81	3792.54	3972.1	4132.57	9866.09	6700.24	7431.02	7422.82	8292.62	6182.2	4849.74	7100.84	8204.51	6959.84	8699.38	5810.2	8766.55	7499.14	6645.26	7833.27	5884.41	6247.31	7810.71	5829.28	5037.75	5207.12	7179.74	6175.81	5735.89	5963.71	7085.86	6879.78	5562.49	4818.85	4476.72	4428.01	4187.09	3214.12
DG 19:0_19:0	675.59	12.473	M+H, M+NH4, M+Na	C41H80O5	100 - 63.5 - 31.6 - 34.3 - 1.21 - 0.983 - 0.413	8600.94	7627.04	8404.57	8468.86	7788.08	10319.7	10068.9	10203.1	11619.1	12454.5	9569.57	10644.1	8438.29	8847.37	8942.6	8904.35	6544.8	7838.06	10656	8902.39	7504.97	8551.41	9475.97	8930.27	7822.05	6151.27	6321.19	6731.21	5624.37	7790.3	8709.09	8008.4	7013.63	8476.29	6038.27	7539.19	7914.64	7544.21	8738.82	9478.2	15670.5	11566.8	8758.67	10436
DG O-16:0_18:1	581.55	12.566	M+H, M+NH4, M+Na	C37H72O4	100 - 49.3 - 14.2 - 4.44 - 0.779	14354.1	15002.6	14558.7	14711.1	14652.1	30963.8	32581.9	23790.8	35553.9	35866.8	23287.2	17950.4	12580.9	13768.2	16932.2	20774.6	17294.5	13316.2	17013.5	14819.4	13241.4	13968.6	13322.1	9831.5	10261	9699.3	8525.14	10088.9	13277.8	16599.3	17975	14854.1	8669.74	15505.2	12450.8	15044.4	17397.7	14250.5	20060.3	23532.2	24896.2	27565.1	18268.8	25690.5
DG O-20:0_18:1	637.614	12.657	M+H, M+NH4, M+Na	C41H80O4	100 - 50.6 - 15.6 - 4.57 - 0.32	34767.8	35641.6	35233	35960.6	34653.2	65523.5	66298.8	68335.6	68930.3	56872.5	47529.3	42174.6	30756.5	30502.4	35624.9	38003.7	43466	33177.7	37725.8	31362.1	31134.6	36842.7	30091	31911.5	29998.8	28560.7	23013.9	35041.2	20519.6	30175	37960.2	41641.9	22426.8	49871.3	38454.3	45587.1	38383.1	44228.1	38177.2	70637.6	65507.7	75813.7	51887.9	62865.5
DG O-20:0_21:1	696.686	12.6174	M+NH4	C44H86O4	100 - 42.8 - 37.1 - 2.8	2281.97	2242.07	2134.92	1951.34	2014.47	3350.61	3496.05	3193.94	3570.6	3436.02	2124.23	2350.74	2022.29	2363.44	2270.96	2307.39	2315.08	2188.1	2760.5	1770.84	2416.13	2026.66	2588.41	1854.49	2264.19	1968.23	1714.25	2011.75	1451.87	1936.53	2139.48	2243.67	1743.12	2619.5	2194.56	2058.69	2283.13	2107.93	2008.21	2925.99	2995.43	3687.8	1930.37	3537
Glyceryl trioleate	902.817	12.8235	M+NH4, M+Na	C57H104O6	100 - 68.9 - 85 - 46.7	288668	289521	281965	282674	298642	427266	418028	422983	426863	408090	289680	409411	271151	239417	510980	350018	87376	342542	267932	368250	258448	241871	364703	307122	423554	168680	133189	246507	279292	220432	178358	308884	188354	228882	196682	207975	322161	199463	301055	155555	645028	467216	522922	359845
hexadecanedioic acid	309.204	4.64697	M+H-H2O, M+H, M+Na	C16H30O4	100 - 18 - 0.428 - 0.0481	1462.28	1425.97	1713.21	1691.99	1653.06	1260.53	1341.37	1176.91	1309.12	1343.24	2159.84	2171.31	1557.15	1453.87	1531.96	1630.58	1822.81	1573.28	1287.57	1679.62	1892.42	2582.83	1510.88	1572.98	992.867	1485.04	1559.09	1011.51	660.751	2240.62	1792.7	1553.63	988.361	2145.88	1243.83	1501.19	3182.79	976.667	1181.32	1531.97	1554.59	1299.91	747.667	1413.53
Prostaglandin D2	370.259	6.50923	M+NH4	C20H32O5	100 - 24.8 - 4.48 - 0.79	2001.05	1701.79	1863.59	1714.87	1946.67	393.141	410.748	411.028	423.488	495.272	2902.46	2404.75	2519.13	876.724	1818.77	1351.87	3125.77	1101.97	1188.11	1730.5	1292.49	1612.32	1671.12	1377.52	1432.67	1086.21	1882.92	920.268	1268.2	2311.56	3053.43	1353.84	1397.73	2026.51	2073.88	2086.92	2407.3	1988.88	1310.69	561.771	585.348	211.379	132.178	356.585
Prostaglandin E1	372.275	6.8451	M+NH4	C20H34O5	100 - 24.1	2146.01	2362.3	2158.29	2127.68	2018.33	442.772	487.193	560.307	529.669	547.703	4180.9	2718.23	3318.57	1013.41	2277.99	1404.88	2427.58	1086.61	1567.03	1498.86	2275.36	2326.7	2874.33	2215.78	1387.19	1375.98	1669.12	1022.58	1631.54	3294.64	2460.49	1461.89	995.119	2975.05	2171.25	2306.03	3742.19	1673.69	1398.95	388.222	636.607	268.181	132.307	635.992
Prostaglandin F3a	353.233	6.5966	M+H-H2O, M+H, M+NH4, M+Na	C20H32O5	100 - 23 - 2.43	45030.7	39821.3	40337.7	40596.3	46887.3	14346.2	14768	18163.7	18907	17083.5	77235.7	46062.1	62184.5	18625.1	38896.6	18198.2	57274.4	17113.1	25476.5	25849	45259.3	42238.1	55266.9	30968.1	25974.4	23875.5	37145.4	25319.6	28095.9	94126.5	54665.7	30365.5	19582.1	58072.1	64736.1	80948.1	69714.7	34978.7	22743.3	25636.8	26051.3	7692.81	3337.2	25584.8
13,14-Dihydro PGE1	374.291	7.01573	M+NH4	C20H36O5	100 - 18.4 - 2.78 - 0.133	997.179	950.263	999.068	1030.44	1064.2	215.946	252.785	243.041	238.036	247.579	1671.65	2116.81	1080.96	507.401	1178.25	994.149	501.354	673.579	1194.99	1020.02	1227.18	892.777	1426.09	1157.09	719.543	894.082	660.719	493.242	846.202	1151.33	862.039	674.806	411.124	1495.28	1003.11	935.306	1604.76	915.799	966.291	104.903	252.842	157.733	106.903	321.497
6-Keto-prostaglandin F1a	371.243	4.81882	M+H, M+NH4	C20H34O6	100 - 21.6 - 2.96	1584.4	1637.86	1712.56	1666.05	1744.23	671.325	672.308	704.308	763.146	720.509	2719.87	2283.41	2421.3	875.879	1753.85	1168.16	2532.38	1136.12	1260.97	1381.98	1387.35	1614.57	1607.51	1300.13	1170.04	935.306	2086.02	1176.7	1148.9	2871.2	2422.08	1357.08	1204.28	2254.87	1959.03	2196.15	2344.1	1622.81	1145.54	836.672	867.891	482.079	387.217	710.933
11-Dehydro-thromboxane B2	386.254	6.18055	M+NH4	C20H32O6	100 - 17.7 - 6.56	243.556	222.657	227.794	259.842	209.043	160.619	172.895	158.823	167.88	179.528	344.849	514.853	267.947	101.807	180.449	230.324	275.804	141.063	218.295	172.131	232.676	339.11	146.065	171.462	166.052	95.8266	177.47	228.518	166.195	485.399	230.944	177.976	184.013	487.564	133.825	164.266	280.242	265.373	168.157	60.361	213.992	78.3118	62.4775	262.364
9,10,13-TriHOME	331.248	6.41257	M+H-H2O, M+H, M+NH4	C18H34O5	100 - 21.5 - 4.02	8373.79	9319.23	9839.85	12035.1	10383.5	1767.89	1750.03	2035.62	2049.4	2119.55	22385.6	13085.5	16335.6	4283.77	14831.5	7756.89	7857.58	6079.48	9029.39	11284.2	11345.9	12221.3	17572.1	10252.8	7830.48	8063.04	5958.56	3959.03	7084.1	7762.54	9543.07	7586.07	3929.19	10454.1	10471.8	8493.67	16477.5	6065.18	9355.44	1115.88	2540.71	991.749	683.598	1721.18
Thromboxane B3	369.228	6.65943	M+H	C20H32O6	100 - 25.1 - 7.03 - 1.81 - 0.873	1544.32	1335.08	1295.61	1409.99	1460.27	412.072	537.288	520.268	615.166	525.539	2434.45	1123.15	2286.53	476.878	1415.18	708.396	2284.19	883.607	1034.14	850.744	1530.04	1150.18	2673.27	1251.55	1170.98	737.535	1162.89	713.239	881.719	3080.07	2047.72	913.632	582.28	1423.98	2255.27	2383.07	1872.69	967.946	836.451	803.955	1018.53	308.103	175.581	947.732
Thromboxane B3	369.227	6.2019	M+H, M+Na	C20H32O6	100 - 23.6 - 3.79	5075.91	5320.32	5757.62	6372.01	5151.19	3726.64	3817.55	3854.37	4102.07	3997.35	7888.5	11522.1	6175.91	2175.08	5148.07	5346.56	6421.56	3319.61	4855.1	4252.33	5535.73	8411.98	3925.59	4252.8	3681.16	2408.42	4128.82	5386.74	4079.12	11247.6	6006.72	4350.87	3705.71	11693.8	3373.63	3987.9	6287.48	5500.14	3770.05	1440.89	5497.95	1529.94	886.311	5688.05
Prostaglandin D1	337.238	6.83667	M+H-H2O	C20H34O5	100 - 17	1976.42	2188.19	2504.09	2404.82	2147.59	764.228	768.997	883.083	1021.86	939.073	4121.99	2449.92	3632.04	950.604	2502.21	1299.8	2974.39	1353.78	1682.97	1803.34	2245.9	2109.75	3396.1	2270.57	1433.17	1284.23	2161.21	984.164	1420.74	3893.4	3006.91	1458.79	1115.59	2678.33	3144.47	3514.08	3602.08	1709.49	1546.99	1424.35	1214.39	563.323	394.616	1039.69
Arachidyl carnitine	456.405	9.82195	M+H	C27H53NO4	100 - 27.9	94.9718	128.02	122.905	133.698	107.985	70.7484	100.555	78.5696	76.4585	82.9053	116.876	85.0016	105.139	138.94	200.667	81.5136	54.2944	62.7672	121.631	133.144	146.476	138.149	178.478	141.292	60.7806	96.8691	65.9225	139.946	167.122	134.865	61.5266	63.6872	182.873	99.5549	79.7585	68.8142	95.1303	81.1575	97.8668	100.599	66.5413	58.0099	139.623	106.541
DG(16:0/22:1/0:0)	673.572	12.433	M+Na	C41H78O5	100 - 48.4	202.615	187.913	246.001	263.736	221.148	281.641	279.357	277.289	351.59	371.701	322.95	328.514	179.834	252.713	239.387	196.04	274.688	185.705	301.209	319.123	204.603	296.096	373.917	188.821	269.049	169.311	218.737	170.16	117.252	127.485	202.557	191.641	203.417	315.092	141.949	204.213	199.4	169.59	332.055	412.606	438.398	359.328	434.926	399.622
DG(18:0/18:1/0:0)	645.543	12.566	M+Na	C39H74O5	100 - 47.9	353.738	2173.99	1741.74	1735.58	1816.81	1998.83	2371.79	1515.16	1794.87	1557.82	2129.71	1483.17	2121.06	1916.94	2597.57	1832.26	1785.81	2317.4	1690.78	1562.59	2134.08	611.645	2606.26	959.9	1940.01	1833.31	2006.64	975.94	1913.53	488.087	550.962	887.534	2018.6	1828.81	2238.44	1467.9	1472.99	526.025	1330.18	1345.63	885.97	2518.16	1418.86	1974.01
PC(18:0/16:0)	762.6	12.3367	M+H	C42H84NO8P	100 - 51.5 - 15.9 - 4.58	61316.1	53970.8	53598.4	53293.3	54642.2	61684.4	57761.8	59986.2	59292.3	58236.8	54653.8	56796.4	58101.6	56658.1	57980.4	55282	54598.2	55182.3	63017.5	55224.4	57718.8	54003.8	53349.3	52718.1	53259.3	51923	49837.7	55421.6	50959	56230.7	51335.1	52833.7	61759.2	51625.9	61086.9	56470.4	53897.3	51539.8	57006	54084.9	64720.2	64903.7	64674.7	60445.7
PC(18:0/18:1)	788.616	12.3629	M+H	C44H86NO8P	100 - 41.3 - 17.3 - 5.35 - 2.71 - 1.01 - 0.612 - 0.349	528261	543867	525536	512047	533156	536725	539743	526067	534851	538261	592459	647932	586166	551936	593583	549467	420585	482400	704403	573536	541583	521176	551741	486010	668764	499128	433146	589866	510220	531712	487245	504853	518848	428370	546418	533378	495698	413585	584183	433038	521721	615092	548682	550895
PC(18:3/P-16:0)	762.544	11.525	M+Na	C42H78NO7P	100 - 48 - 35.6 - 13.8 - 5.2	6275.43	5965.98	6075.79	5909.43	6050.76	4383.14	4385.71	4492.64	4654.93	4708.82	6820.03	6994.9	6381.4	7183.5	6795.38	5991.24	3894.74	5637.21	8236.07	7029.96	7042.55	5856.15	7030.47	6139.24	4506.56	7051.73	4541.09	6260.08	5941.21	4539.79	3702.81	6335.59	6564.25	5754.91	6140.12	6198.08	6890.43	6008.52	6899.2	3877.32	3824.69	4666.51	5442.27	5227.45
PE(16:1/P-18:1)	700.528	12.1225	M+H, M+Na	C39H74NO7P	100 - 43.8	2799.71	2655.52	2718.55	2624.86	2877.13	2317.16	2171.96	2308.35	2555.49	2500.34	2700.47	3162.97	3019.89	2875.74	3224.44	2748.95	2371.74	2752.91	3268.44	2892.4	2680.74	2743.51	2347.28	2539.21	2416.11	3219.68	2287.74	3041.53	2540.79	2879.22	2719.05	2455.28	2782.27	2395.33	2747.25	2903.5	2253.79	2717.59	2668.54	2038.8	2108.65	2351.52	2669.05	2119.49
PE(20:0/16:1)	728.559	12.3237	M+H-H2O, M+H	C41H80NO8P	100 - 53.1 - 25.4 - 9.3 - 6.16 - 2.83 - 1.21 - 0.456	154561	133979	132609	139438	140207	164738	159027	165936	170388	170911	160885	152551	156568	139719	158938	154490	135721	129578	145327	161384	125672	131050	111228	118542	140295	137292	111715	156090	135888	138956	126701	148350	133207	118619	148156	146973	120189	131374	160518	141236	170463	167196	167208	160674
PE(20:1/24:0)	858.699	12.5398	M+H	C49H96NO8P	100 - 46.2	1083.29	1840.96	1548.09	1424.84	1564.34	1856.65	2068.34	1523.92	2238.9	2080.1	1832.09	1359.23	3853.21	1618.64	1823.99	1354.62	5250.74	1464.36	1086.05	1503.65	1725.33	2692.23	1945.53	1183.53	1407.96	1431.13	1939.35	1748.27	1601.47	1364.98	1495.73	1413.9	2432.54	985.83	1321.7	1833.58	3376.43	953.005	681.756	1166.03	942.404	1299.69	1194.46	704.136
PE(20:3/P-16:0)	726.544	12.3112	M+H	C41H76NO7P	100 - 48.8	6535.46	6856.44	6713.07	6669.46	6666.83	7171.97	6959.61	7425.93	7719.05	7894.04	8034.7	7834.36	8106.59	7715.9	7443.53	6963.75	4356.73	6224.19	8228.01	7045.46	6996.3	6477.19	6132.89	6363.85	7576.73	7487.91	5650.69	6754.14	6937.94	6992.5	4826.7	6553.09	8403.19	5478.82	6730.25	6750.91	6469.58	5622.5	7511.23	6679.67	7665.67	7408.61	8126.43	6570.09
PE(22:4/22:4)	826.573	12.3629	M+H-H2O, M+H, M+Na	C49H82NO8P	100 - 57.2 - 25.7 - 11.9	6780.62	7187.5	7201.59	6770.33	7211.56	7164.61	6993.67	6585.3	6635.89	6604.27	7849.86	8363	7380.23	6823.07	7524.14	7182.01	6471.69	6388.89	8279.9	7211.91	6841.2	7424.13	6966.29	6880.5	8460.46	6951.77	6336.43	7432.02	6787.53	7388.13	6590.71	6649.51	7211.98	5893.13	7482.78	7366.65	6871.34	5486.54	7440.08	5901.19	7231.76	7788.53	7277.66	7071.39
PE(22:4/22:5)	824.556	12.2589	M+H-H2O, M+H	C49H80NO8P	100 - 51.1 - 20.9 - 7.73 - 5.47 - 3.39 - 2.98	16603.4	16087.8	15505	16586.1	16464.1	15311.8	15244.1	15031.6	14745.2	14964	16285.4	15971.5	15879.8	16751.8	15867.6	16540.1	15122.2	16772	15749.2	16644.8	17073.6	17011.5	16196.8	16780.2	16364.2	17407.8	16700.2	16059.6	16990.4	16896.4	15730.8	16888.5	16059.9	16408.5	16217.1	16415.2	16399.1	15910.7	16487	16927.5	15356.1	15235.8	16579.3	14739.3
PE(22:6/20:2)	798.544	12.2088	M+H-H2O	C47H78NO8P	100 - 53.7 - 17.3 - 6.38	8382.07	8924.41	8497.28	9036.6	8659.85	9662.88	8704.16	9492.71	9500.63	9704.12	9775.21	8434.73	9442.79	9434.8	9067.63	9073.67	8224.09	8639.3	8904.82	9278.97	9247.92	9464.35	8945.16	8430.26	9421.23	8331.59	7596.25	8364.42	8479.63	8219.71	7852.67	8793.95	8770.21	7939.72	8540.42	8697.28	8711.17	7424.72	9469.12	8341.24	9325.73	9988.9	10155	9601.85
PE(22:6/P-16:0)	770.511	11.8941	M+Na	C43H74NO7P	100 - 53.6 - 28 - 7.84 - 1.47 - 0.119	2663.55	2577.35	2806.05	2733.66	2546.17	2086.15	2053.74	2096.25	2234.94	2152.84	3469.88	2807.92	3339.41	3613.04	3541.47	3041.53	2683.82	3232.25	4156.39	2838.5	3221.41	2408.3	2868.75	3045.2	2631.36	1479.59	2281.84	2419.72	2008.39	2161.6	2173.45	2433.93	3118.32	1706.94	2906.43	2971	2204.24	1741	3050.84	1150.23	1978.68	2805.68	1857.13	1954.34
CL(18:2/18:2/18:2/18:3)	1464.99	12.566	M+NH4	C81H140O17P2	100 - 61.4	3482.17	3379.54	2942.79	2734.68	3020.11	2475.03	2519.92	1773.5	1918.86	1706.47	3404.71	3981.1	3694.82	3689.79	3020.98	2855.71	2508.35	3106.28	4423.35	3618.9	3183.15	2770.77	2768.51	2772.19	2698.56	3325.83	2216.6	3322.05	3354.68	3152.32	2885.97	3408.69	3349.74	2661.5	3234.28	2994.52	3036.65	3215.69	3296.99	1694.81	1770.36	2250.44	2043.85	2544.75
3-Oxododecanoic acid	237.146	4.9109	M+H-H2O, M+H, M+NH4, M+Na	C12H22O3	100 - 14.7 - 0.995	30920.8	31108.1	35419	35045.7	31711.1	23653.6	25687	26066.4	33494.7	28464.4	44349.3	45392.6	35247.6	22557.2	38567.5	38106.6	24251.4	29970.1	31079	37449.1	40106.9	30169	30987.5	40849.9	24762.4	30525.3	32595	23137.8	24977.2	41654.6	32809.3	24622.4	16956.5	38572.1	27986.6	29450.4	45852.7	29978	28937.6	23485.1	28695	31382.4	18254.6	33236.6
PC(P-16:0/18:1)	744.589	12.1709	M+H	C42H82NO7P	100 - 33.3 - 43.5 - 6.51 - 1.52	16633.5	13233	12449.5	14019.2	13402.3	19273.7	16779.3	19714.4	20007.9	19858.6	15325.8	15996.7	16370	13371.5	15124.6	15604.1	12970.8	13371.1	13045.9	15646.1	12920.6	12466.3	10108.3	13383.9	14605.9	12996.6	11664	15016.9	14725.9	13238.4	12834.4	14623.5	12352.5	11004.2	13825.6	13977.2	12811	12902.2	15969.4	12754.3	14536	20466.9	16537.5	15257
PC(P-18:1/14:1)	714.544	11.6082	M+H	C40H76NO7P	100 - 45.3	1488.57	1432.42	1443.68	1425.1	1453.41	1122.88	1065.08	1095.43	1111.06	979.577	1478.42	1598.43	1771.11	1574.4	1554.82	1855.18	1111.25	1625.66	1386.06	1545.92	1512.85	1312.37	1051.55	1347.52	1174.09	2318.13	839.098	2059.42	1751.27	1475.7	1106.19	1639.14	647.465	1178.31	1148.37	1267.33	1338.13	1475.57	1842.79	1062.36	828.42	844.238	941.957	910.126
PE(P-18:0/16:1)	719.569	11.631	M+H-H2O, M+NH4	C39H76NO7P	100 - 42.3 - 10.4 - 1.87	4500.96	4325.98	4352.56	4492	4527.1	4471.73	4391.2	4352.11	4690.6	4625.38	4049.24	4350.4	4371.76	5333	4778.23	4448.27	4436.37	4189.81	4754.76	3651.1	6182.52	4241.68	4024.48	3600.31	3686.03	5629.48	4321.25	4572.48	4711.46	6014.52	4426.55	4523.45	6024.15	4944.79	4998.81	3658.11	4014.19	3793.93	3991.6	4042.75	3602.24	4800.35	4631.44	4985.53
SM(d18:1/22:0)	787.668	12.433	M+H, M+Na	C45H91N2O6P	100 - 70.9 - 42.7	8664.57	8859.27	12462.1	9416.11	8557.85	9436.02	10609.6	10937.4	11104.1	10710.5	8076.25	8587.88	9924.42	10084.6	8863.55	8776.89	13624.9	8561.93	11625.1	8156.71	11354.8	9503.64	9411.84	8614.37	10403.6	11537.2	8219.36	11903.1	6516.94	10329.8	8775.23	9022.5	15707.1	8384.58	8602.77	9206.56	8625.27	9206.88	8678.76	9544.99	10576.5	9505.45	12201	10972.1
5,6-Dihydroxyprostaglandin F1a	371.243	6.88075	M+H-H2O	C20H36O7	100 - 8.26 - 3.18	608.876	645.453	633.306	617.812	570.431	168.167	167.601	192.256	188.035	201.326	1368.33	518.028	1044	213.246	698.43	332.819	784.738	399.292	471.064	349.279	760.838	534.899	1290.88	855.966	443.645	379.205	451.63	276.577	500.657	1067.44	697.167	379.026	182.808	704.299	879.903	737.989	1105.02	335.704	422.988	214.132	281.454	120.692	67.2464	289.225
20-dihydroxyleukotriene B4	391.21	4.64697	M+H-H2O, M+Na	C20H32O6	100 - 21.7 - 2.79	1742.11	1653.26	2189.17	2022.4	1960.31	1433.15	1430.59	1395.06	1580.33	1564.74	2503.74	2567.77	2863.52	1267.85	1854.91	1410.29	2586.13	1429.98	1236.77	1453.94	1811.37	2476.87	1324.7	1572.09	1160.98	2090.31	2002.73	1792.22	1363.92	3217.89	2602.69	1774.52	1405.01	3487.01	1577.39	1777.43	2320.43	1779.71	1616.41	1304.96	1664.43	1027.73	621.969	1501.65
Prostaglandin E2 ethanolamide	396.275	6.27567	M+H	C22H37NO5	100 - 33.4 - 4.48 - 1.71	150.464	194.529	204.256	240.739	188.702	57.6765	48.2023	71.5264	57.3306	59.9957	249.32	140.331	239.25	93.7581	250.215	130.579	95.7099	101.081	236.867	196.92	335.39	218.245	316.608	192.007	123.012	148.234	208.731	97.0856	118.053	304.248	149.473	129.887	82.0239	194.419	329.224	218.778	220.64	170.777	111.208	59.7278	78.2616	19.8527	19.156	133.625
PC(O-16:0/18:0)	748.619	12.4042	M+H, M+Na	C42H86NO7P	100 - 43.6 - 1.07 - 0.0191	19997.9	25606.1	25973.5	23728.1	25011.1	27728.5	30904.9	29614.6	31598.8	33254.1	23797.8	27723.9	27194.9	25556.5	24372.2	26229	22754.5	20084.3	28093.8	24546.9	26063.1	24492.7	23581.6	21110.7	24778.1	26576.7	21748.5	31249.9	19043.3	27500.1	25558	23573.7	28444.4	22874.1	29199.8	29671.1	23014.2	22699.1	28802.7	24279.6	33625.3	32552.2	34998.2	28915
PC(O-16:1/18:2)	742.573	12.0257	M+H, M+Na	C42H80NO7P	100 - 48.4 - 13.2 - 6.33	16868.8	16212.2	16451.5	15557.7	15826.4	17166.2	16806.7	17553.2	17512.8	18118.9	18004.7	20013.8	14180.3	15206.1	20158	17341.2	14040.4	14505.5	20908	20341.5	14884	15201.1	15367.1	16121.6	14857.4	15990.2	13264.3	17072.2	15651.1	16352.9	13479.9	15509.2	15008	14907.4	13799.2	16579.1	16027.5	14987.4	15367.4	16269.1	19375.1	17577.7	18899.9	19297.5
Dihydrotachysterol	381.352	12.9027	M+H-H2O	C28H46O	100 - 34.8 - 9.34	28841	30641.3	32636	34854.6	33091.9	84418.7	86791.3	80748.2	77540.1	73336.9	32144.8	39633.7	20296.5	14509.5	61684.3	28624.1	139436	16332.1	8829.67	22207.3	13811.4	22491.6	16578.9	22976.8	73742.9	55859.9	19990.2	33816	8725.07	15676.1	7568.31	27081.3	26172.4	10492.3	20460	16027.9	29754.1	12129.6	19721	103350	67475.2	77154	87346.8	100652
xi-7-Hydroxyhexadecanedioic acid	325.199	5.36792	M+H-H2O, M+H, M+NH4, M+Na	C16H30O5	100 - 19.8 - 1.47 - 0.144	34349.5	38457.8	45819.8	45914.8	41372.5	14720.3	11892.4	13331.2	16552.8	12868	59385.2	78849.6	54933.7	18890.9	66752.3	49540.9	25628.1	29105.8	56017.3	57912.8	35364.9	37997.4	55808.7	29637.4	37169.7	32344.8	16633.1	27579	27843.9	28355.9	30665.2	28327.1	16775.2	43191.3	47287	40814.8	43454.8	39482.2	59237.8	4245.84	14282.2	4818.29	5069.45	9676.77
Dehydrophytosphingosine	298.274	7.12812	M+H-H2O	C18H37NO3	100 - 22.6 - 2.94 - 0.278	974.83	1273.16	1599.21	1586.16	1258.46	686.808	832.792	945.014	992.98	1007.54	447.873	1074.81	928.407	1153.59	797.402	1212.57	2134.56	2607.17	704.829	1526.09	1079.07	1241.26	1116.05	1193.41	1616.31	676.772	2053.75	1050.38	1253.24	1629.26	1800.58	1575.95	1920.13	1037.81	1981.66	2018.17	1763.54	1259.41	2211.32	1598.62	1166.02	1503.63	489.117	308.553
(E)-4-Octenoic acid	125.096	1.20645	M+H-H2O	C8H14O2	100 - 13.4	6663.43	7452.91	7934.61	8244.91	7591.07	8271.57	7878.03	7915.95	7610.63	9202.42	9766.12	14341.8	8465.25	4178.49	14475	9741.02	2979.07	5860.37	8464.06	10280.3	7010.46	8285.91	9804.34	6852.48	6552.3	5037.98	4684.89	6787.73	6746.52	6573.53	6317.59	6144.4	3589.13	9840.21	7086.6	5693.28	9955.27	7039.89	9538.74	4968.87	10710.1	4484.52	3010.83	8245.32
TG(14:0/20:2n6/20:5)	877.726	12.7588	M+H	C57H96O6	100 - 47.9	4414.59	4299.24	4443.84	4669.92	4738.12	4267.24	4266.61	4165.69	3820.58	4012.66	5755.1	3691.76	4803.06	3052.16	3080.85	3000.31	2327.04	4733.27	4091.32	3519.07	3763.5	5108.18	4363.16	4731.63	5405.92	6386.04	4542.58	5696.44	6359.96	5179.54	3045.54	5298.56	5788.67	4502.01	4471.77	4425.71	5497.29	4729.22	3578.1	4792.53	3382.94	4750.52	4770.04	5203.07
TG(15:0/16:1/18:3)	830.723	12.6947	M+NH4	C52H92O6	100 - 69.6	3441.32	3405.02	3372.83	3415.35	3750.81	4418.35	4545.49	4642.93	4870.49	4314.64	2466.72	5830.56	2287.18	3025.07	7655.06	6465.16	1297.62	3835.34	3873.85	5300.79	2029.78	3738.37	4062.96	4257.18	5147.48	2720.29	1948.58	1089.02	2500.43	2018.43	1482.47	5820.26	2972.84	1573.46	1500.23	2016.84	3886.71	1354.73	5540.79	3241.8	5622.94	3761.98	3618.65	2855.01
TG(15:0/18:2/14:1)	804.705	12.6947	M+NH4, M+Na	C50H90O6	100 - 57.4 - 16.1	9600.9	9790.53	9556.6	9565.14	9891.72	8366.47	8944.46	8823.85	9358.43	8656.38	6072.14	14645.8	6250.98	9255.55	21125.6	20151.5	2797.21	10457.8	11814	15800	6015.55	10749.4	12529.9	12616.6	12755.1	7324.53	5402.68	2439.48	5801.58	4651.1	3976.19	15709.6	7986.41	3687.49	3744.73	5230.77	9853.34	2923.14	18174.1	6912.93	11055.3	8354.44	8261.6	6505.39
TG(15:0/22:5/20:5)	895.717	12.7849	M+H-H2O	C60H96O6	61.2 - 100	4452.45	3539.97	3934.47	4758.54	4789.94	3514.59	3201.85	3144.73	2519.12	2076.17	4664.52	3823.64	5234.46	3499.49	3991.6	4190.91	2490.03	4058.44	3789.43	3295.19	6901.89	3564.3	4746.71	5117.5	4988.4	4625.49	4700.46	4908.74	8109.57	4443.01	4287.3	3595.95	4547.87	4471.2	4961.13	4454.24	4573.31	5206.47	3688.61	2748.3	1847.57	2949.1	2653.5	3583.84
TG(18:0/20:0/18:2)	932.861	12.8235	M+H-H2O, M+NH4	C59H110O6	100 - 83.1 - 71.7 - 28.4 - 22.9	51984.8	51284.2	52018.1	52518.7	51267.8	64867.4	66453.2	66520.7	72101.2	58729.9	50641.9	62265.3	53187.2	49721.2	72866.8	70680.9	22311.3	61152.6	56268.5	57943.7	53782.7	45109.3	64179.8	59675.2	60496.2	33284.7	26970.6	39288.5	53953.4	31749	33815.2	52383.3	30555.7	47735.4	39544.3	42656.8	58914.5	43314.5	57445	47118.6	112553	80971.6	73693.8	54736.7
TG(18:0/20:0/20:3n6)	923.841	13.0016	M+H-H2O	C61H112O6	100 - 65.5 - 34.8 - 12.9 - 4.18 - 1.26 - 0.203 - 0.21	41114.7	41985.9	42908.1	43788.2	42098.7	45347.6	46000.5	43460.4	43675	43339.6	48136.8	27983.9	41473.9	47437.8	35464.2	49937.9	22643.8	41090.5	37472.2	30989.8	42146.5	45709.4	31944.9	46661	25976.8	41415.1	41670.5	53055.9	36472.7	37598.2	50926.8	45820.5	26305.8	61371	44691.4	51606.4	46999.2	51107.2	49924.8	55041.1	45620.4	40200.1	48923.1	53990.5
TG(18:0/20:1/20:2n6)	958.881	12.7849	M+NH4	C61H112O6	100 - 65.4	8966.69	8986.3	8645.52	9156.63	9052.41	11437.2	11113.4	12117.9	13908.3	11040.5	8170.67	12043.4	8048.06	9524.75	14839.7	10423	2758.23	10372.6	9465.17	10987	8163.67	7603.63	10696.2	9797.28	11389.3	5116.55	5223.61	7620.03	7332.07	7336.81	6168.19	10295.4	5982.27	8538.76	6971.72	7629.04	10958.3	5996.71	8543.43	4844.29	18037.1	9547.73	9282.59	10586
TG(16:1/16:1/18:4)	823.679	12.7077	M+H	C53H90O6	100 - 59.2	13296.8	12884.4	13714.4	14057.7	13694.7	7196	7584.2	7760.39	7771.01	5552.53	8540.5	12869.6	12920.6	21217.3	13707	15992.3	2619.62	14318.2	13801.8	14128.3	15158.3	9622.11	14791.2	12526.7	7469.28	7048.33	12557.8	7366.37	7131.77	14110.5	14092.9	15698.8	13963.6	12904.1	10616.6	20497.5	15083.3	7943.53	16567.5	2745.08	7683.94	5055.27	2964.02	6466.59
TG(18:1/18:0/20:3n6)	893.796	12.8885	M+H-H2O	C59H106O6	41.7 - 100	3759.6	3905.13	5022.65	4322.87	4169.79	5439.54	4481.23	4296.47	4567.18	4362.43	4052.91	4431.02	3128.03	4191.27	4329.71	3788.7	2697.54	2369.41	3947.09	3970.04	4527.59	4745.93	4192.27	3294.13	3929.99	3591.24	4466.47	2886.77	4058.35	3630.03	5332.03	3983.18	2863.44	5390.77	5227.34	4776.33	7509.31	6678.02	4900.81	3997.39	6704.15	4562.7	4540.1	4225.97
TG(20:1/14:0/20:3n6)	865.769	12.6057	M+H-H2O	C57H102O6	52.5 - 100 - 41.1	3836.12	3603.34	3317.67	2894.52	3007.4	1882.8	2062.99	1911.52	2159.54	1951.97	2935.74	5472.55	3339.53	3034.43	6766.29	5447.27	1394.01	5324.11	4807.51	3996.77	4714.97	2308.73	5774.02	4809.65	5138.54	2723.93	1403.39	1680.86	2182.79	2263.62	1633.3	2593.77	1738.17	1777.88	1769.55	1967.04	2802.53	1887.31	4438.35	831.204	3628.12	2393.5	1256.42	1822.98
TG(22:1/15:0/20:4)	940.836	12.721	M+NH4	C60H106O6	100 - 63.1	2744.1	2763.48	2774.57	2836.8	2944.15	4720.6	4749.73	4935.48	4947.18	4243.55	2663.39	2845.77	2667.15	2621.21	4054.88	2744.7	2126.48	3029.1	2734.25	3284.01	3132.5	2614	2491.84	2821.84	3136.61	2822.31	2347.24	3059.52	2873.54	2477.69	2255.24	3357.84	2587.42	3235.19	2865.07	3091.51	3617.67	4509.83	3904.47	7574.43	5371.13	7901.56	7712.51	3963.78
TG(22:2/20:1/O-18:0)	937.897	12.7711	M+H-H2O	C63H118O5	100 - 37 - 7.03 - 0.717	1756.4	1810.15	1568.17	1811.53	1843.42	5550.36	5484.21	5688.08	6036.03	5288.87	1448.92	1642.05	1621.03	1105.37	1670.85	1729.16	1653.34	1632.66	1759.89	1265.45	1212.86	1785.87	1723.8	1566.9	1776.48	1694.34	1474.8	2586.54	1402.64	1184.58	1770.23	1861.13	1094.18	2914.7	2419.56	2131.54	1890.32	4919.8	1942.97	5862.99	7967.76	9833.64	7806.92	4533.92
CL(18:0/16:1/22:6/16:1)	1471.96	12.5924	M+H-H2O, M+Na	C81H142O17P2	100 - 42.5 - 45.1 - 7.7	3676.03	5562.27	4341.92	3101.21	3177.83	3680.34	3056.48	2839.72	3176.03	2611.64	4187.26	6555.24	5553.95	5308.14	5156.34	3781.54	2878.39	4272.14	6464.1	4302.35	5321.77	4089.36	4062.63	3813.57	5387.34	5006.95	3140.63	4997.35	3509.23	4537.51	3561.75	4301.97	3772.74	3624.54	3676.54	3162.93	4004.96	4696.66	4456.93	2775.36	3176.45	3207.73	2194.09	3071.7
CL(16:1/22:6/18:1/16:1)	1447.96	12.6057	M+H	C81H140O17P2	100 - 59.5	3579.19	3855.85	3023	2377.82	2317.59	5551.09	4437.39	3960.84	4086.03	3536.57	3116.4	5667.24	4536.14	4542.55	4299.2	3592.46	2063.51	2804.75	4759.18	3137.98	4098.04	3806.05	3373.5	2604.11	4412.28	3241.57	2598.85	4573.48	1869.76	4072.83	4154.19	3753.76	3255.51	3203.58	4898.5	2460.16	3467.84	4103.63	3469.92	3352.57	4250.37	4720.29	3329.14	4383.25
13-HDoHE	297.258	12.9027	M+H-H2O	C22H34O	100 - 24.2	985.786	1063.88	1233.96	1360.83	1188.97	2492.79	2584.61	2602.17	2405.47	2252.42	1144.96	1387.99	829.252	577.957	2203.13	1126.23	4147.28	611.429	503.402	821.485	615.737	805.25	781.984	899.077	2213.85	2317.36	840.188	1268.67	565.387	717.218	430.739	936.351	1187.54	517.999	865.132	707.991	1099.22	560.871	827.873	3319.66	2105.18	2351	2767.49	3243.46
3-hydroxypentadecanoyl carnitine	402.322	7.79277	M+H	C22H43NO5	100 - 26.1 - 12.5 - 2.39	276.908	262.609	302.44	283.459	274.719	93.7157	80.9263	111.637	78.4818	101.392	608.739	397.465	352.603	168.559	321.933	252.6	169.92	233.664	212.416	306.802	374.045	246.685	372.573	392.949	176.374	274.706	241.84	122.501	174.39	306.42	232.716	186.548	126.546	272.345	294.99	225.021	532.693	190.938	260.867	73.3356	87.1781	96.5992	72.4808	145.284
10-Hydroxy-E4-neuroprostane	394.259	6.04138	M+NH4	C22H32O5	100 - 31.6 - 5.03	359.108	414.745	456.803	428.986	412.214	127.619	112.459	122.52	134.723	168.601	507.398	298.687	436.894	183.798	537.313	228.514	250.364	97.9424	640.185	333.12	498.614	484.387	595.072	309.964	132.177	149.186	516.271	312.919	83.8989	862.744	402.109	440.052	278.829	471.572	1071.52	750.955	451.178	395.968	166.024	194.032	253.378	47.5653	44.3939	402.448
17-phenyl-18,19,20-trinor-prostaglandin D2	369.204	6.41257	M+H-H2O	C23H30O5	100 - 11.4 - 6.57	1635.23	1604.5	1709.26	2117.92	1792.38	428.303	420.154	446.852	486.824	492.418	3761.88	2162.54	2379.56	808.157	2369.58	1352.4	1603.85	1153.73	1340.07	1810.37	1902.32	2208.86	3035.88	1822.42	1477.8	1274.75	1162.75	777.178	1201.72	1714.75	2126.65	1354.94	867.272	1906.46	2132.24	1585.63	2703.61	1135.36	1561.43	377.246	548.656	242.188	213.035	466.487
CL(i-12:0/i-24:0/i-24:0/18:2)	1546.17	12.2344	M+H	C87H166O17P2	100 - 97.3 - 29.7 - 16.4 - 15.6 - 10.9 - 7.12 - 4.65 - 4.67 - 4.96	12632.9	12447.5	11411	11200.1	12037.1	12831.9	12926.7	13170.7	13791.8	14399.6	14260.6	14608.4	14729.1	14052.8	14695.5	12563.1	9141.56	10520.4	17461.1	13946.5	12162.2	11915.2	11922.9	10065.3	15794.9	9760.5	7777.54	13463.3	10809.3	10235.4	10919.8	11680.4	10129.3	8653.58	11091.2	11580	9981.27	8399.36	12766.1	10382.4	13125.1	13875.3	13061	14405.9
TG(i-15:0/a-21:0/i-18:0)[rac]	908.862	12.7331	M+NH4	C57H110O6	100 - 53.1 - 21.5 - 4.93	5073.89	5283.79	4732.73	4795.47	5274.48	17580.1	18301.2	18273	19424.3	15984	4425.42	5168.19	4335.71	3266.41	4615.02	4740.33	4469.38	4218.58	5699.14	3655.77	3819.04	5265.88	4609.98	4010.08	5006.9	4883.12	3718.71	6042.59	5031.13	3770.56	5179.96	5575.39	2836.77	7629.02	5692.93	6344.72	6587.04	13714.9	5522.2	13309.8	24384.2	26159.8	20463.9	14629.9
CL(16:1/18:2/20:4/16:0)	1440.99	12.5924	M+NH4	C79H140O17P2	100 - 71.7	1657.27	1626.25	1412.46	1301.85	1479.17	950.568	931.679	669.09	744.019	674.469	1782.81	1936	1944.31	2145.05	1443.75	1197.19	1061.86	1812.57	2488.75	1664.51	1828.25	1182.73	1440.04	1461.4	1494.37	2288.12	1200.3	1481.73	1728.08	1483.82	1314.81	1626.82	1923.32	1108.04	1292.13	1529.84	1570.31	1425.88	1725.06	734.462	650.11	847.822	749.582	885.973
CL(18:1/16:1/16:0/20:4)	1443.01	12.6057	M+NH4	C79H142O17P2	100 - 79.9 - 97.8 - 71.9	8897.25	8247.29	7529.25	6859.2	7561.21	5232.58	4860.34	4328.56	3519.76	3176.65	10103.8	10981.9	11071.2	12098.3	8104.97	6543.11	4692.76	8000.32	13481.3	9598.44	9475.78	6787.05	7147.88	7003.81	9257.18	9438.11	5359.73	9077.23	8247.83	7305.68	6101.59	8545.65	8384.46	6108.45	7860.55	7374.31	7876.86	7226.41	8884.29	4369.43	3176.3	4776.06	2766.92	4994.57
CL(18:1/18:1/20:4/16:0)	1471.04	12.6308	M+NH4	C81H146O17P2	100 - 82.5 - 77.2 - 53.9	12123	11533.6	10085.4	9622.74	10681.8	9090.21	8529.97	7498.52	6175.29	5683.23	14315.9	17061.5	15520.5	14311	13919	9553.64	7079.96	10241	17908.7	15065.4	12244.6	9874.49	9987.3	9476.03	14586.2	12772.5	7041.02	14141.2	12052.7	10729.8	8879.53	11072.8	9501.06	9687.32	11985.7	9639.5	10228.9	10863.9	11384.4	7377.1	6480.64	7589.12	4829.87	8045.4
CL(20:4/16:0/18:2/18:2)	1467.01	12.5924	M+NH4	C81H142O17P2	100 - 84.6 - 92 - 69.4	8663.29	8631.74	7723.9	6990.67	7833.06	6181.79	5626.45	4532.08	4086.17	3694.01	9474.6	11143.8	10611.8	10791.8	7855.55	7063.19	5924.16	8795.48	13044.6	10186.4	8850.93	6614.61	7462.73	7751.18	8993.85	9720.98	5524.81	8540.05	9628.01	7014.82	6356.36	8654.99	8019.37	6807.33	8041.43	7689.87	7744.09	7495.32	8937	4175.91	3672.75	5268.36	3748.72	5612.03
PE-NMe2(18:0/18:2)	772.585	12.1341	M+H	C43H82NO8P	100 - 53.6 - 17.6 - 12.1	20129.9	18787.7	19037.3	18208.9	19240.2	25287.6	22296.8	24989.3	25543.8	26080.2	23587.1	21239.3	22393.6	15002.9	25384	18797.3	29316.3	13523.6	18486.8	24190.7	12203.6	20984	20756.8	17519.2	32022.8	15183.7	14148.6	22142.1	24169	15711.9	15937.9	17197.7	12550.7	12085.4	17967.4	17598.2	21459.3	11492.9	14964.1	18960	21780.8	29957.9	25025.8	20109.3
PA(24:0/22:2)	841.668	12.7456	M+H	C49H93O8P	100 - 46.4 - 25.4 - 5.42 - 1.67	5519.85	5294.22	5230.93	5508.8	5895.5	3875.87	3851.13	3342.3	2814.03	2608.27	5705.91	4507.74	6341.82	6101.56	3595.11	4784.79	2493.38	5097.71	5355.92	5411.14	4472.27	5789.19	5020.62	5730.17	4805.03	3794.31	5336.37	4526.45	4281.72	4986.69	5592.3	5001.17	6443.84	5568.75	5816.84	6402.64	5057.31	4651.15	5585.15	1880.58	2956.69	3341.4	2697.01	3766.94
CL(8:0/8:0/18:2/23:0)	1268.87	12.2589	M+NH4	C66H124O17P2	95.3 - 100 - 35.6 - 19.6	2155.33	2271.83	2204.32	2377.31	2336.16	1934.27	2076.69	2052.65	2049.58	2140.83	2468.29	2109.32	2361.11	2286.12	2128.25	2265.67	2289.61	2200.26	2241.01	2191.73	2216.51	2375	2383.89	2307.46	2313.27	2405.83	2526.41	2196.44	2444.94	2422.73	2429.84	2285.35	2454.89	2322.71	2197.87	2332	2338.85	2475.75	2354.06	2434.15	2245.34	1968.32	2341.76	1956.26
LysoPE(P-18:0/0:0)	466.33	9.7447	M+H	C23H48NO6P	100 - 28.7	239.05	211.325	189.125	222.562	202.681	174.953	220.773	149.254	191.75	170.902	31.3543	33.3414	34.6071	242.515	74.1522	88.5659	1282.92	520.185	85.471	26.1392	40.9721	25.1131	46.8367	309.947	40.3204	174.737	47.8379	246.24	345.736	80.8391	148.701	243.398	146.876	1017.06	51.286	47.7728	69.8141	847.36	60.4714	51.3293	38.3708	41.6899	49.3765	54.719
Eicosanedioic acid	343.286	11.8103	M+H	C20H38O4	100 - 12.8	682.277	741.233	735.114	800.366	735.838	795.292	833.065	861.257	810.252	680.388	760.991	764.776	701.002	707.895	771.014	750.804	848.949	736.947	807.112	727.407	803.036	769.54	736.028	686.441	691.388	760.03	593.039	840.333	634.041	743.064	746.436	650.921	797.78	745.881	758.456	769.832	726.115	635.509	781.552	799.844	707.683	901.543	843.472	951.3
1-O-Hexadecyl-sn-glycero-3-phosphocholine	482.361	8.85065	M+H	C24H52NO6P	100 - 21.2	298.525	295.664	251.213	282.982	267.582	309.002	265.437	299.958	290.846	310.905	82.5208	60.0889	94.2893	144.406	157.762	175.693	1568.91	639.541	74.8982	83.8269	79.8858	85.4423	50.4213	228.924	32.2371	88.9897	46.4865	221.722	335.147	104.417	229.733	641.817	93.7831	1114.15	57.9732	71.9356	82.4575	1555.47	126.037	56.9965	44.6863	49.232	47.0584	39.1045
19-Hydroxyprostaglandin E2	391.21	5.83448	M+Na	C20H32O6	100 - 22.9	458.65	605.163	504.281	563.175	529.642	221.374	219.839	272.493	214.403	229.922	1083.94	699.591	821.794	183.71	519.034	266.087	820.224	222.038	365.203	310.69	591.541	587.873	981.666	364.916	351.255	132.437	378.187	265.637	301.483	1179.78	786.356	274.759	162.665	771.942	817.602	766.25	819.202	445.392	226.659	221.471	512.487	93.0847	47.0745	459.664
Cer(d16:1/23:0)	608.596	12.5121	M+H	C39H77NO3	100 - 54 - 14.3 - 5.33	1815.13	1222.12	1500.19	1519.22	1437.19	1018.87	716.535	969.171	1006.49	1843.85	2076.19	1663.76	1188.55	802.983	720.144	2211.1	1644.31	422.321	2457.85	1144.96	657.588	1634.91	668.312	1438.12	1060.13	1390.71	541.13	1323.19	1420.77	1848.81	1694.86	1227.46	489.918	1542.03	982.949	997.073	960.892	984.72	1472.76	2201.5	4496.29	1572.99	1192.5	1496.91
PS(19:1/22:4)	874.559	12.1466	M+Na	C47H82NO10P	100 - 55.2	2089.49	2028.46	2046.05	2117.9	2084.85	2110.74	1895.85	2133.02	2224.31	2232.12	2176.45	2168.5	2002.82	2293.16	2342	2142.5	1613.31	1945.68	2376.86	2225.45	2233.57	2100.18	1976.1	1950.55	2270.99	2411.24	1885.44	1999.11	2100.37	2053.98	1685.56	2055.03	2240.84	1791.07	1880.91	2442.11	1989.61	1612.79	2281.09	1939.83	2080.63	2265.38	2351.08	2273.16
MG(18:1-O/0:0/0:0)	393.262	9.34173	M+H, M+NH4, M+Na	C21H38O5	100 - 21.1 - 3.98	638.831	615.157	713.225	700.05	624.636	1253.63	1302.29	1355.65	1423.69	1441.17	696.855	716.695	609.455	899.623	804.578	643.316	510.031	639.658	822.591	530.857	916.268	682.47	725.175	765.817	743.644	372.243	450.073	399.189	374.075	569.677	507.818	594.187	556.07	1120.92	700.645	594.315	624.494	578.226	1078	962.328	1661.83	1744.71	1808.33	2004.33
MG(0:0/18:3-OH/0:0)	386.29	5.8717	M+NH4	C21H36O5	100 - 21.2 - 1.14	43.0724	49.0626	58.7032	50.9462	55.5827	19.5275	22.2708	23.8333	18.7379	22.3653	86.0225	86.2369	47.3543	22.1705	47.9925	38.7349	42.6282	35.1505	64.4801	43.5471	44.0761	65.3973	39.5359	25.784	30.1353	32.5348	30.7996	34.0231	38.8343	52.4305	49.8201	27.7323	30.6861	69.0011	40.2251	75.8321	58.3284	40.5804	49.9841	15.4183	15.2741	7.82524	19.141	16.17
PE(20:1/PGJ2)	846.524	11.7862	M+Na	C45H78NO10P	100 - 47.5 - 14.2 - 3.43	1633.87	1595.7	1546.61	1532.14	1521.4	1432.22	1523.26	1558.85	1741.47	1452.68	1667.11	1628.84	1583.65	1822.64	1724.44	1613.79	1294.61	1534.11	1915.16	1690.03	1780.3	1794.75	1403.34	1491.54	1422.14	1752.12	1363.72	1628.98	1581.38	1679.33	1525.29	1607.39	2049.16	1445.8	1648.74	1723.72	1599.17	1345.66	1718.78	1346.35	1615.99	1678.04	1663.53	1642.72
PA(22:6-OH(4)/22:2)	839.523	11.906	M+Na	C47H77O9P	85.7 - 50.7 - 17.2 - 100	1710.09	1699.58	1636.47	1600.68	1592.92	1306.62	1329.74	1250.48	1137.04	1267.12	1904.33	1730.26	1877.55	2113.94	1877.86	1833.65	1666.36	1877.79	2252.06	1673	1906.24	1498.98	1706.61	1694.05	1661.63	1242.89	1604.79	1770.49	1260.46	1478.22	1724.65	1645.21	1640.28	1318.62	1883.31	1863.86	1336.15	1315.09	1722.37	904.606	1055.45	1503.87	1191.49	1254.23
PA(PGE2/8:0)	655.324	6.36412	M+Na	C31H53O11P	100 - 43.8 - 16.2 - 3.43	826.57	782.747	835.365	1123.87	952.752	215.545	236.865	195.604	227.247	223.311	2765.86	1748.6	730.6	339.143	719.715	349.626	1965.76	310.818	543.587	610.936	1216.9	1211.06	901.818	531.636	917.375	334.303	875.566	554.336	597.535	1421.84	1443.83	374.288	330.809	1394.95	731.743	703.808	1336.75	1047.06	445.794	85.1146	154.96	118.185	72.313	353.617
PA(PGD1/8:0)	657.34	6.4847	M+NH4, M+Na	C31H55O11P	100 - 41.7 - 19	1101.05	965.429	1039.42	1074.06	1046.67	241.046	191.947	224.246	227.241	226.584	2928.5	1433.46	1056.03	377.265	812.057	452.876	2761.1	485.358	799.538	917.684	1132.55	965.263	1394.51	671.354	1120.43	356.303	1066.49	451.055	629.309	1306.8	1743.47	385.121	336.448	988.38	1109.96	882.913	1775.17	797.399	564.774	203.084	151.036	107.52	109.508	327.637
PE(PGJ2/22:0)	876.571	12.2589	M+Na	C47H84NO10P	100 - 56.1 - 19.1 - 7.39 - 7.02 - 6.69 - 2.42	5504.11	5540.05	5435.91	6032.93	5723.67	4855.28	4977.06	4945.23	5073.47	5156.7	5599.48	4951.72	5362.07	5583.05	5361.25	5852.79	6004.58	6093.55	4822.64	5445.01	5832.58	6038.78	5829.07	5924.34	5309.83	6386.83	6830	5137.21	6016.8	6136.56	5826.57	5803.85	6099.66	6499.51	5444.38	5838.66	6018.99	6265.7	5760.73	6032.01	5300.47	4767.05	5730.33	4714.78
PE(22:4/PGJ2)	868.508	11.3214	M+Na	C47H76NO10P	100 - 51.7 - 13.6 - 3.59	707.345	729.909	732.912	859.327	791.552	571.119	630.987	788.907	739.103	745.517	1001.14	833.258	704.98	930.237	895.148	777.469	535.304	735.472	927.691	771.253	885.957	897.706	713.772	765.729	633.279	748.239	494.717	542.9	781.907	790.224	495.93	736.476	830.905	627.204	657.736	769.289	928.086	509.034	890.012	508.28	747.723	694.482	670.32	671.933
PE(20:4-OH/P-16:0)	740.527	11.9661	M+H, M+Na	C41H74NO8P	100 - 50 - 3.61	28343.6	27381.2	28502.1	27328.1	27282.4	25422.5	25995.2	27004.4	27997.6	28805.1	32720.5	32735	31082.4	30392.4	32526.3	28799.5	19380.6	27411.7	34751	31271.4	32686.2	27198.4	27505.1	27690.7	28113.2	30090.6	23523.7	30197.5	27000.5	27585.6	24900.8	27088.3	28453.8	23243.5	29122.7	30037.3	28152	21718.8	31328	22471.1	27258.4	28037.2	29134.8	27221.6
PE(PGJ2/P-18:0)	764.522	12.2088	M+H-H2O	C43H76NO9P	100 - 54.8	3213.52	3169.1	3207.99	3426.66	3403.55	3037.25	2926.52	3286.19	3683.57	3770.44	3691.72	3256.54	3362.2	3581.62	3616.07	3381.04	2280.29	3317.05	3741.13	3599.35	3983.94	3451.58	3079.09	3274.05	3277.67	4619.13	3294.51	3026.99	3757.01	3849.18	3071.59	3296.32	4187.02	3037.64	3355.26	3580.75	3597.31	2931.87	3715.52	3307.06	3441.39	2995.69	3688.55	2850.86
PE(20:5-OH/P-18:0)	748.531	12.0143	M+H-H2O	C43H76NO8P	100 - 16.2	2192.24	2140.9	2379.74	1651.6	1731.98	2310.85	1785.47	2040.56	1858.07	2155.37	2037.25	2090.23	2445.74	2261.16	2415.24	2084.92	3181.79	2063.06	2415.48	1998.71	2423.77	2126.95	2087.3	1574.24	2019.45	2231.97	1823.85	2234.84	2076.23	2509.54	1441.27	2614.08	2040.73	2116.55	2617.8	2194.78	1786.63	1819.46	2013.74	1732.48	1797.44	2363.72	1628.96	1939.04
PE(18:3-OH/P-18:0)	724.528	12.1466	M+H-H2O	C41H76NO8P	100 - 49.4	710.613	679.414	671.178	690.891	702.871	635.535	577.704	640.525	730.074	792.313	727.119	722.925	734.935	773.14	762.229	672.979	480.297	684.848	735	755.554	750.636	633.289	638.522	622.329	684.515	817.556	578.574	738.15	576.639	666.142	663.531	610.211	765.031	632.503	816.011	740.53	682.638	649.958	770.194	545.288	501.586	678.405	777.742	608.409
PC(20:4-OH/16:0)	780.554	11.5842	M+H-H2O	C44H80NO9P	100 - 51.3 - 17.3 - 1.96	12467	12542.7	11998	12400	12526.9	11850.3	11126.2	10815.6	11616.5	11281.5	12077.6	14371.6	10092	13099.4	12924.3	13960.2	8924.53	12113.6	14583.4	12834.2	12622.1	12228.5	10711.9	9272.14	12862.9	14505.4	11304.8	13490.7	7450.34	12170.4	10526.6	12197	12879	10073.3	13172.1	12531.5	10326.7	11208.4	13574.2	8837.4	12047.5	11280.8	11351.1	13187
PC(17:0/PGJ2)	848.54	11.9789	M+H, M+Na	C45H80NO10P	100 - 51.2 - 17.3 - 7 - 0.681	6307.34	6133.84	6225.44	6334.43	5943.13	5673.48	5704.91	6148.8	6135.42	6533.91	6776.43	6362.86	6742.35	7505.04	7246.27	6616.9	5487.96	6754.35	7791.22	6081.54	7596.33	5636.47	6392.96	6378.89	6176.45	4954.21	6733.66	6904.76	4558.6	5733.15	6688.31	6046.67	6858.99	4919.94	6507.92	8020.03	5525.1	4388.98	6807.13	4759.52	5327.38	7109.42	6614.78	5598.46
PC(18:3/22:6-OH)	866.527	11.8588	M+Na	C48H78NO9P	100 - 49.2 - 37.1 - 22.6 - 13.7	651.838	711.14	688.604	710.864	598.391	542.279	596.788	533.744	429.64	540.361	748.288	758.791	671.345	687.997	736.839	705.608	439.854	781.123	844.929	705.03	786.632	717.234	612.409	638.065	695.936	595.906	406.456	652.447	646.591	629.245	455.103	722.384	717.472	488.791	537.148	621.862	665.477	414.473	696.549	496.464	535.964	544.388	494.05	574.814
PC(20:0/18:3-OH)	810.601	12.0977	M+H-H2O	C46H86NO9P	100 - 53.6 - 20.4 - 6.11 - 3.81 - 1.16 - 1.07	17164	15818.5	15507.5	14651.5	16334.3	27509.1	25219.8	26644.2	26431.8	27454.6	12982.9	15884.9	15219.4	14111.8	21616	21232.7	12463.5	17959.8	21197.3	18659.8	18749.7	17260.8	12935.2	17505.4	18533.1	17659.8	11980.1	12755.1	19918.7	14564.3	12433.9	19265.1	15685.4	14530.7	11134.6	12356.5	12307.4	12658.3	18444.2	26975.6	23760.4	33480.5	33000.1	37156.8
PC(PGJ2/P-18:0)	806.569	11.7143	M+H-H2O	C46H82NO9P	100 - 47.9 - 24.3 - 5.21 - 0.325	3365.38	3236.68	3358.33	3174.65	3252.37	3820.3	3524.93	3908.72	4365.19	4065.15	3653.82	3616.8	3013.73	3569.42	3560.98	3172.91	2578.04	3196.68	3927.34	3422.82	3485.62	3234.7	2999.05	3159.74	3336.6	3255.95	2540.21	2648.41	3294.22	2936.7	2717.88	3594.74	2930.66	2934.59	2641.15	3086.41	3222.73	2601.11	3256.36	3164.4	4330.97	3913.6	4952.35	4754.11
PC(P-18:1/20:5-OH)	806.569	12.1466	M+H, M+Na	C46H80NO8P	100 - 54.9	20434.1	19812.1	19717.2	19580.3	20296.9	20136	17845.2	21430.6	22101.8	22435.9	21016.4	22110	19702.2	22228.8	23421.9	20871.7	14557	19031.8	26716.7	21776	21410.2	18200.7	18862.4	18018	23363.5	22600.4	16165.5	19945.3	20424.1	19304.4	14631	19773.3	21081.6	16142.1	19312.1	21296	19084.5	15237.5	21268.2	16746.8	20783.4	23191.8	23181.1	22603
DG(20:5-OH/0:0/21:0)	723.554	11.5128	M+Na	C44H76O6	100 - 48.7 - 11.8 - 1.37	487.869	477	512.327	497.516	549.686	582.171	618.142	640.662	715.07	782.013	507.395	568.558	501.393	397.458	486.591	1240.81	285.678	475.976	964.266	240.572	447.331	479.784	344.747	382.678	486.877	591.588	447.122	468.395	797.252	438.407	382.166	301.77	249.382	571.846	513.687	455.595	599.766	460.975	579.088	506.1	1372.24	957.9	471.955	609.396
DG(i-20:0/PGF1alpha/0:0)	747.572	12.3898	M+Na	C43H80O8	100 - 55.2 - 18.7	50080.9	56655	57243.9	56825.9	57141.7	63114.9	65636.7	63200.8	68185.1	70022.1	60184.6	62289.6	59421	62044.8	64481.7	56977.8	42942.9	49237.3	70649.6	59681.8	59746.3	55148.8	54104.2	50216.7	61271.4	61772	49427.7	66312.8	49518.1	58765.5	57309.5	53318.4	62743	49478.4	64563.5	62332	50465.5	48158.4	63045.7	55584.4	68711.1	70799.1	73575.4	52550.8
LPC 16:0	496.34	8.51412	M+H, M+Na	C24H50NO7P	100 - 33.7 - 7.34 - 0.98	12398.9	12992.5	13807.4	13546.8	13789.1	13779.5	12661.2	12937.6	15279.5	13717.5	2657.19	3958.16	2143.99	14104.5	5554.32	5253.62	84502.3	27826.1	7319.83	2482.58	3020.57	2251.13	3062.46	15345.7	2182.93	6515.91	3455.5	11826.9	15693.9	3247.73	11527.7	18019.4	7338.99	43757.2	2799.04	2428.74	5464.48	41233.5	5249.5	1957.42	2709.47	2787.77	2247.31	2693.45
LPC 17:0-SN1	510.356	8.92132	M+H, M+Na	C25H52NO7P	100 - 32.5 - 5.05	648.076	672.344	699.807	660.411	792.529	450.425	474.86	509.854	487.254	559.012	168.991	236.91	158.418	346.262	315.848	281.651	8247.28	823.923	266.228	138.122	137.647	142.729	151.485	610.833	164.18	307.918	183.346	554.274	851.334	199.851	506.68	794.3	216.338	1961.91	168.744	120.99	340.022	1122.95	210.048	130.764	158.221	184.761	121.19	116.76
LPC 18:0	524.372	9.30612	M+H, M+Na	C26H54NO7P	100 - 32.3 - 6.53 - 1.05 - 0.505	16273.6	15711.3	16125.8	15291.8	14753.7	14616.7	14327.2	13445.3	15307.4	14280.4	2740.73	4156.96	2357.39	15354.7	6796.86	6342.47	73557.8	29318	8353.29	2888.58	3281.15	2305.35	3187.51	19120.7	2734.19	8662.27	3944.43	16936.8	19191	4651.48	14859.9	24462.2	9021.99	67839.3	2978.68	2744.73	5663.43	56017	6680.24	2130.89	2862.87	2471.62	2402.24	2745.02
LPC 18:1	522.355	8.56467	M+H, M+Na	C26H52NO7P	100 - 41.4 - 10.5 - 2.08	14678.3	14775.7	12362.2	14946.6	14667.1	11254.6	10860.2	11355.3	11786.3	11616.9	22227.1	18262.4	18788.8	7534.9	16823.6	10733.1	11548.3	11636.7	13889.1	12936.2	16034.6	13640.6	21824	13352.8	20383.9	15652.3	11917.6	12295	10852.5	17141.9	16981.6	17496.8	7250.12	13675.6	15522.7	10488.6	18861.3	8669.82	22242.3	9816.58	14318.2	7692.8	7564.21	17873
LPC 18:1-SN1	522.356	8.71977	M+H, M+Na	C26H52NO7P	100 - 31.5 - 6.93 - 0.998 - 0.036	41109	41035.2	42673.1	44601.9	42911.1	62799.9	56947.9	57190.3	65299.7	61875.6	7220.11	13725.7	5463.08	36292.5	18915.2	15727.5	201470	87246.5	19838.7	7347.83	8230.97	6361.9	9582.62	49970.2	8654.97	23074.3	10763.5	45646.5	52699.8	13003.1	37741	64411.4	19953.9	172703	8190.12	7009.69	14986.8	144153	14271.4	8066.6	10673.5	12389	8158.16	12471.2
LPC 18:3	518.322	7.7726	M+H, M+Na	C26H48NO7P	100 - 30.4 - 5.06 - 1.8	3568.03	3501.38	3629.55	3936.02	3848.86	2192.98	2337.71	2619.22	2321.87	2300.16	2571.55	2264.73	2071.53	3450.64	2321.16	1920.57	12376	8038.25	2542.62	1484.81	1851.79	1583.69	2243.99	4871.6	1277.47	2686.99	1517.18	2830.29	4526.05	2144.33	3179.82	5193.55	2598.97	10377.2	2434.34	2378.67	2708.65	10787.8	2028.83	864.904	1056.94	1204.75	857.953	901.551
LPC 20:0-SN1	552.403	10.0358	M+H	C28H58NO7P	100 - 31.3 - 13.3 - 1.35	432.892	432.958	415.64	464.27	428.035	329.24	378.287	388.858	437.322	385.26	116.939	187.661	125.518	511.594	215.888	183.156	2245.05	859.752	269.166	130.334	163.284	136.798	125.457	492.887	107.934	240.899	162.227	427.201	491.641	158.872	446.148	719.513	273.281	1807.77	143.256	102.016	194.806	1547.56	159.966	104.212	164.315	151.085	105.67	106.635
LPC 38:6	792.592	11.9295	M+H, M+Na	C46H82NO7P	100 - 53.2 - 16.9 - 5.71	9653.83	9444.45	9584.04	9033.2	9329.92	16398.8	16587.3	16933.3	17319.7	17918.3	10492	11173.9	8563.31	8115.64	10492.5	10561.4	8034.61	9128.88	10539.3	12441.8	9897.57	9099.74	9407.53	10302.2	10719.1	7849.87	6964.63	9402.3	9694.81	10240.1	7921.22	10102.4	7409.4	9458.94	8305.16	9768.86	10091.3	8350.11	11050.1	13721.5	20961.1	16184.5	18624.2	21818.6
LPE 18:0	482.324	9.41387	M+H	C23H48NO7P	100 - 24.5 - 4.56 - 8.74	2895.64	2634.61	2754.07	2874.32	2685.03	1536.23	1601.09	1679.64	2002.25	2093.71	373.542	613.466	302.427	2989.8	1357.03	1008.58	16403.1	7206.81	1355.05	390.061	488.033	308.031	391.425	3375.28	401.483	1604.36	740.577	2842.55	3308.36	689.455	2201.87	4043.41	1635.29	11526.8	495.644	442.528	910.742	12412.6	763.438	311.679	343.584	311.765	408.265	294.642
LPE 38:6	750.545	12.038	M+H	C43H76NO7P	100 - 64.1 - 29.2 - 1.15	8542.09	8316.38	8626.71	8131.55	8645.44	12225	12468.2	13052.5	13284.3	13898.8	9136.42	9721.23	8642.18	8541.77	9166.01	8586.78	8035.99	7945.99	9718.54	9891.9	9260.09	8013.39	8019.6	7884.15	7470.09	8917.48	7217.64	8938.34	7357.81	9487.31	8828.85	8644.61	8324.79	8426.09	8813.3	9224.16	8475.49	7443.72	8781.85	10389.1	14446.6	13598.3	15464.7	14092
Oleanoic Acid	439.356	11.7387	M+H-H2O	C30H48O3	100 - 36.1 - 4.84 - 0.249	2883.41	2825.07	2976.37	2997.1	2963.97	3646.78	3587.22	4074.27	4113.06	4038.3	3172.22	3058.01	3109.02	3076.75	3319.53	3182.3	3877.42	2717.45	3057.14	3012.86	2957.94	3076.76	2843.98	2983.85	3363.98	2964.91	2526.51	2999.21	2497.21	2872.04	2528.35	2806.88	2890.27	2544.03	2840	2788.35	3029.69	2546.49	2892.48	3578.39	3892.62	4411.84	4314.64	3954.51
1-Oleoyl-rac-glycerol	339.29	12.4995	M+H-H2O	C21H40O4	100 - 24.8	1516.04	1638.25	1855.26	1893.9	1718.95	3871.2	4188.68	4299.73	4989.7	4946.97	2526.99	1846.94	1416.61	1562.99	2159.62	1991.74	1613.29	1563.41	1871.69	1486.73	1880.53	1907.2	1708.8	1534.78	1323.24	1457.25	1310.22	2014.49	1384.19	1880.44	2042.02	1635.03	1284.29	2192.9	1724.1	1986.74	2168.46	1715.44	1896.95	3515.69	4207.63	4876.99	2662.97	3748.57
PC 14:0_16:0	706.539	11.7986	M+H, M+Na	C38H76NO8P	100 - 42.1 - 9.51 - 1.95 - 0.324 - 0.18 - 0.337	18165.5	18107	18243.8	17992.2	17849.7	17834.6	17928.2	17950.8	18996.4	15350.7	20644.3	18772.9	20630.4	19573.8	18245.8	17560.3	19539	16804	19277.2	18239.6	17115.3	17120.3	15792.1	17183.1	19790.3	15944	15842.5	20278.7	15486.6	18584.1	20901.9	16665.7	16779.2	15881.1	19679.4	18631.8	17434.2	15703.1	18480.5	14660.5	18885.7	20836.4	20041.1	18394.6
PC 16:0_16:0	734.569	12.1591	M+H	C40H80NO8P	100 - 49.2 - 14.8 - 3.2 - 0.679 - 0.559 - 1.31 - 0.669	74970.7	72324.5	74833.6	72857.3	73470.8	82803.3	61783.2	83066.9	83266.5	84200.4	74173.3	65276.9	79532.9	79886.2	75955.8	73462.3	85454.4	70491.2	76796	74246.5	80889.3	76505.1	67068.6	67985.2	68230.2	74503.7	66785.3	73943.6	64583.2	74525.1	62965.7	67639.6	78234.9	70213.3	86571	75090.4	70503.9	69487.5	75496.2	58347.4	81354.1	92834.8	89534.8	88175.2
PC 18:3_18:3	778.538	11.309	M+H, M+Na	C44H76NO8P	100 - 53.9 - 16.6 - 3.37 - 0.616	78602.1	77034.9	80623.9	86726.9	81770	63054.5	63773	71144.3	68945.5	67704.3	104584	91605.8	73562.4	94603.7	91316.3	80784.4	64722.7	84559.2	95217.7	86938.1	87540.8	89780.4	78442.3	78928.7	68147.4	76552	52218.6	62367.2	82975.2	83010.7	52798.7	78360	81491.2	67123.8	71347.4	74690.1	93132.2	52275.3	88264.6	54685.2	65877.1	70639.9	58802.9	72100.8
PC 30:1	704.524	11.4543	M+H, M+Na	C38H74NO8P	100 - 44.5 - 11 - 2.06 - 0.301 - 0.0567	15993.9	15759	15478.8	16362.3	16393.5	14476.1	14428	14560.4	14533.5	14862.3	21223.9	15624.6	16364.6	22862.5	17007.5	16080.1	14664.1	17214	14092.8	15729.2	17733.1	10012	12785.5	17716.3	13211.4	8865.13	15789.5	19419.8	11115.4	13725.6	16179.2	14653.5	14249.9	11638.4	19867.6	14306.8	15307.2	14563.8	18629.6	9221.68	11509.1	17415.5	12181.5	12133.8
PC 32:1	732.552	11.8941	M+H-H2O, M+H, M+Na	C40H78NO8P	100 - 48.3 - 13.6 - 2.71 - 0.478 - 0.0781 - 0.0389 - 0.00792	255632	248450	255267	252847	249554	192105	197212	201859	203497	207939	304624	255396	295485	336984	299068	281477	271062	308296	354735	245427	290365	217155	261060	278867	227439	144119	229052	229950	180641	201629	221967	227573	284365	185143	273667	283058	216984	193082	270799	122183	181803	245603	181893	187206
PC 32:2	730.538	11.5611	M+H, M+Na	C40H76NO8P	100 - 48.4	94848.9	91140.1	91621.8	91563.5	91528.8	51261.2	48862.5	50889.4	51806.1	50931.5	85703.8	74845.7	92748.9	135760	80423	92567	84659.9	114448	119875	70482.3	115108	64656.9	78892.5	79644.5	43554.1	54018.6	110060	84314.5	48773.7	84242.7	123598	99029.4	148794	69715.4	97216.2	150891	78551.5	64418.9	102699	34223	30933.6	57348	48899.3	48102.1
PC 32:3	728.521	11.3298	M+H, M+Na	C40H74NO8P	100 - 47.6 - 1.51 - 0.0749	14133.4	13629.3	14580.7	15376	14348.2	10800.6	10637.6	12308.6	11594.1	11448.5	16957.7	15348	13568.4	16486.1	15206.8	12808.7	12231.7	15289.9	16147.8	14919.4	14425	12975.4	12543.7	13864.2	13892.3	13230.9	12850.4	14233.3	13032.2	15584.7	14679.3	13783.1	13665.9	11829.3	14648	16235.6	15396.5	10139.6	14418.9	9315.92	11259.6	11935.8	11654.2	11219.7
PC 34:2	780.552	11.9789	M+Na	C42H80NO8P	100 - 51	48689.4	47215.6	47991.1	46674.6	46375.2	38645.9	39404.2	40163.2	40704.3	41700.3	55728.6	49080.5	52859.4	61145.3	53978.8	50788.4	38853.6	50065.3	66428.6	46971.2	58425.1	40848.3	48116.1	46016.2	45815	35450.8	46410.4	52945	33926	41869.9	51777.5	45459.9	52838.9	36138.5	50788.6	60981.7	40370.3	30647.4	51752.6	28833.4	33555.5	47349.7	40735.8	39760.5
PC 34:3	778.536	11.7862	M+Na	C42H78NO8P	100 - 50.8 - 37.5 - 16.4	17211.1	16662	17243.6	16878.5	16793.5	14797.9	14600.6	16083.8	17113.2	13753.5	18718.2	18601	17814.1	20134.5	18969.2	16471.9	13251.2	16954.5	21858.8	18324.8	19665.9	18058.2	15794.8	15947.9	15135.7	18566.7	13561.6	16399.4	17482.1	17646.8	14373.4	16759.8	21532	14001.9	16422.9	18295.4	17910.9	13163.5	17400	13072.1	15811.9	16262.9	17300.2	17848
PC 34:4	754.538	11.4427	M+H, M+Na	C42H76NO8P	100 - 48.6	26746.1	25628.4	25475.9	26719.5	26879.3	16204.3	16216.9	16017.6	16423	16581.9	30420.6	24436.2	24814.7	32946.1	26406.5	20000	13847.9	31542.9	28582.1	23486.7	32064.3	20668.7	22856.1	26036.2	22108.3	29945.4	21830.5	24813.3	21522.3	24665.1	21443.7	26248.5	41524.2	19086.1	23712.4	32589.9	28571.4	18543.8	29063.1	13477	15660.2	17677.2	17416.9	17538.6
PC 36:2	786.603	12.2589	M+H, M+Na	C44H84NO8P	100 - 51.1 - 13.8 - 2.53 - 0.402 - 0.123	1.57642e+06	1.55985e+06	1.49539e+06	1.56156e+06	1.55314e+06	1.84843e+06	1.93472e+06	1.92166e+06	1.88729e+06	1.93854e+06	1.6653e+06	1.77526e+06	1.56856e+06	1.55889e+06	1.68407e+06	1.59757e+06	1.24937e+06	1.46391e+06	1.72772e+06	1.72136e+06	1.56345e+06	1.58432e+06	1.56845e+06	1.43522e+06	1.82246e+06	1.50957e+06	1.36317e+06	1.70958e+06	1.49105e+06	1.5599e+06	1.48094e+06	1.59689e+06	1.38132e+06	1.41351e+06	1.54235e+06	1.49886e+06	1.51064e+06	1.39298e+06	1.54771e+06	1.86166e+06	1.89675e+06	2.06764e+06	1.99971e+06	2.01035e+06
PC 36:4	782.569	11.8588	M+H, M+Na	C44H80NO8P	100 - 54.7 - 17.7 - 4.22	253592	249715	253107	252766	245075	203615	209072	211430	214829	217783	292840	284639	252768	271758	301180	247243	154835	270538	333286	273308	276771	248749	259454	267669	279176	273443	189934	239595	273630	237450	169064	264996	270881	213822	210942	252892	272446	197801	280428	195194	211993	212683	212992	238338
PC 38:2	814.631	12.3759	M+H, M+Na	C46H88NO8P	100 - 55.2 - 68 - 34.7	82149	80246.4	80479.8	81062.1	81256.8	83121.8	81888.5	79087.1	82041.8	83455.1	89142.1	92812.2	85190.7	89489	89925.9	74936.4	52568.7	75885.2	115101	90566.5	101890	83631.3	87214.1	75975.4	97778.8	79082.3	63635.8	87536.2	73697.9	83501.7	72463.9	86246.2	77649.7	81093.8	77076.7	69904.5	76835.6	62035.8	78250.3	69776.3	78142.3	88051.2	87613.9	79005.4
PC 40:6_40:11	1373.06	12.3759	M+H	C88H142NO8P	100 - 94.9 - 67.1 - 36 - 18.2 - 7.48	5527.25	6168.89	5619.36	5641.83	6009.36	5427.03	4958.78	5092.55	5742.55	5970.38	6966.85	6870.34	5970.28	6431.1	6124.14	5464.92	4552.39	4795.27	7384.7	5611.83	5617.06	5624.45	5688.27	5060.65	6345.98	4947.98	5133.37	5785.26	5522.62	6205.9	6033.83	5205.39	6474.5	4500.72	6266.33	7003.23	5657.02	4311.13	5647.11	4286.03	6177.94	6618.63	5615.34	4923.82
PC 42:6_40:11	1401.09	12.3759	M+H	C90H146NO8P	100 - 75.7 - 40.4 - 11.5	1194.02	1330.97	1203.92	1199.71	1323.49	810.403	740.454	751.628	878.378	1019.97	2120.9	1443.09	1431.17	1659.14	1491.37	1005.56	696.815	1089.55	1809.36	1167.99	1465.73	1209.18	1316.66	1060.86	1220.36	1208.27	995.471	1125.67	1220.68	1358.55	1097.13	959.423	1579.93	870.941	1274.65	1260.53	1522.36	888.123	1069.93	642.091	904.199	1235.76	855.207	776.189
PC O-30:0	692.559	12.0499	M+H, M+Na	C38H78NO7P	100 - 42.1 - 13.2 - 3.1 - 1.59	3383.45	3388.26	3365.52	3336	3518.4	3854.92	3789.63	3947.88	3835.86	4028.59	3312.47	3971.32	3821.07	3336.07	3660.76	4221.13	3519.24	3407.7	3664.81	4031.18	3412.99	2887.7	2702.85	3343.52	3331.33	2700.15	3060.78	4372.18	2945.68	3785.35	3750.72	3349.02	2422.73	2992.41	3281.7	3372.94	3036.12	3419.32	3606.6	3623.1	4351.03	3545.28	4366.31	3522.55
PE 16:0_16:1	690.508	12.0019	M+H, M+Na	C37H72NO8P	100 - 42.8 - 19.4 - 3.71 - 0.383	10130.5	9327.15	9372.28	9048.56	8984.71	5375.16	5020.03	5315.23	5346.57	5858.35	10603.5	8720.19	11982.7	16680.7	10448.4	11816.5	7710.25	11167.5	14664.4	8692.13	11440.1	8866.97	8684.79	9507.7	6016.89	7118.1	8893.63	8132.78	6985.18	7323.24	8689.89	8060.48	13037.5	6191.7	9969.84	12887.9	7315.2	5699.65	11336.3	3434.74	5029.16	6973.16	5168.53	4573.6
PE 16:0_18:1	718.539	12.2718	M+H, M+Na	C39H76NO8P	100 - 49 - 49.3 - 16.3 - 4.99 - 0.51	57169.5	56279	55121	57079.3	55237.2	53627.4	55486.1	56902.8	57095	58752.8	63263.7	57829	64085.5	73587.1	61308.2	60827.6	34005	57710.8	74445.2	60375.9	60103.2	57973.7	53636.2	54973.8	48509.5	52420.9	54187.8	58410.4	45096.5	52637.7	57402.6	51091.2	70940.6	46183.3	62046.2	62565.2	49958.1	43895.4	61666.3	48343.4	60392	61857.7	64696.8	59526.2
PE 16:1_18:1	716.526	12.0739	M+H, M+Na	C39H74NO8P	100 - 65.4 - 39.3 - 12.7	23579.9	22855.4	22893.6	22516.9	23837.5	22036	21752.7	22791.2	23027	24025.9	25900.1	22561	26618.1	28808.4	25081.5	24893.2	26107.1	21350.3	26871.7	21825.9	24751.3	19431.4	18478.2	19304.6	21096.3	20693	24182.7	24173.8	19120.7	23605.1	25899.4	20672.8	24156.1	17060.4	27094.3	27084	20600.7	18805	25719.4	17548	18718.9	23794.1	23645.9	18080.6
PE 17:2_17:2	712.49	11.5611	M+H	C39H70NO8P	100 - 34.9	131.503	131.396	144.182	148.592	146.457	78.5615	59.9721	75.2894	93.0865	110.657	217.049	139.13	155.647	201.414	155.106	93.5919	68.1367	198.433	224.427	129.223	236.927	128.109	121.154	100.087	121.999	218.167	145.259	129.857	85.0107	155.342	119.795	134.978	278.888	84.9909	139.503	184.572	146.886	110.506	173.982	72.6408	76.6764	105.524	121.306	85.4521
PE 18:0_19:1	760.584	12.2088	M+H-H2O, M+H	C42H82NO8P	100 - 38.7 - 10.2 - 2.47 - 0.814 - 0.271 - 0.216 - 0.0898	674869	665183	659689	655242	656048	684867	670360	680896	703582	702815	775234	669818	762785	755940	746175	702988	615228	689694	864308	716864	707405	703630	696297	644855	712639	530576	503639	699192	606404	571291	613732	650377	643747	549091	690568	673343	609265	538596	727548	493913	667186	801527	675557	751944
PE 18:1_18:1	744.553	12.2974	M+H, M+Na	C41H78NO8P	100 - 51.7 - 51.5 - 5.25 - 0.347	216929	216520	185879	208355	213037	256325	247920	252122	262299	270732	251118	253909	231103	225002	244007	213426	119328	186327	253685	236672	211765	209446	188344	185434	248613	209273	176487	230603	199702	208593	197929	200095	189725	163953	235630	203149	191857	165065	226111	230111	250632	285312	263675	239683
PE 18:3_18:3	736.492	11.4309	M+H, M+Na	C41H70NO8P	100 - 47.3 - 12.8 - 2.73	9852.25	9559.13	9341.53	9989.92	9734.09	9449.43	9801.41	10136.7	10725.1	11341.7	10572.5	11272.6	9713.57	11222	10900.2	6823.23	7235.25	8953.92	9483.37	11042	10679.4	10422.6	8237.57	8519.81	8637.59	10322.6	8085.78	9258.25	9739.91	9491.6	9567.42	8233.27	10481.3	7405.9	10948.1	9201.21	9816.4	7091.7	8846	8814.56	10296.4	11651.9	11203.5	9397.52
PE O-15:0_19:1	704.559	12.3629	M+H	C39H78NO7P	100 - 47.6 - 15 - 2.36 - 0.228	14385.8	14879.8	14675.1	14436.8	14950.6	19096.4	18864.6	19398.5	20517.3	20604.4	16666.7	17867.8	17983.3	17081.2	16235.9	18258.7	14112.6	13354.2	16614.2	16349.6	15081.2	13094.4	12439.2	12187.9	13765.2	14674.8	13654.3	16734.1	11900.4	15000.8	16760.3	14731.9	16277.8	13162.9	16722.2	14676.5	12911.1	14630.1	17208.1	18323.2	19397	19788.1	22365.5	14614.2
PE O-15:0_21:1	732.59	12.4459	M+H	C41H82NO7P	100 - 50.2 - 16.2 - 4.06	35003.9	35728.3	37323.6	37785.8	34316.6	55415.8	57598.3	57863.6	65177.8	67327.3	36857	45610.3	39698.3	37422.8	43904.5	42946.5	26641.9	29599.5	44240.1	41220	37941.6	34819.5	34220.4	30547.9	40217.7	44403.3	28437.2	46405.9	33922.3	37293.3	44752.9	36508.5	33926.8	36397.2	32259.4	37896.9	33517.5	37518.2	40694.2	49102	68140	58633.5	63907.4	56353.6
PE O-18:4_18:3	720.498	11.6548	M+H	C41H70NO7P	100 - 51.5 - 28.6	2132.83	2029.47	2181.33	2165.75	2151.09	2503.06	2448.17	2532.61	2734.87	2730.85	2515.1	2596.1	2326.66	2407.48	2660.73	2359.68	1122.33	1825.53	2767.24	2479.7	2769.53	1878.58	2369.7	2211.89	2058.75	2297.07	1775.24	2391.51	2070.98	1125.06	1306.89	2151.97	2345.29	1728.59	2494.8	2312.28	2450.42	1861.98	2574.83	2188.81	2183.91	2211.38	3506.32	2983.3
PE O-19:1_20:1	772.618	12.4187	M+H	C44H86NO7P	100 - 76.5	4345	5122.22	11045.2	7109.23	5050.05	8139.71	10521.4	10246.4	10651	9839.66	4658.83	7648.95	10648.8	7683.65	7780.79	8323.02	6926.51	5094.62	8550.77	8107.51	9335.61	6515.83	8646.76	6963.44	11317.1	7796.84	6592.89	12173.3	5903.59	9035.45	3730.56	6713.94	11249.6	5537.14	5907.66	7168.61	9206.39	7027.96	7184.13	5713.34	9456.81	8259.14	11975	8434.08
PE O-28:4_7:0	712.526	11.5495	M+H	C40H74NO7P	100 - 41.9	799.999	762.098	806.125	730.585	748.558	464.856	424.521	477.133	490.038	489.244	870.461	879.301	792.838	922.557	804.858	675.885	561.842	859.139	787.023	783.755	885.069	726.579	649.571	661.235	563.338	1169.14	577.634	860.284	813.346	763.382	501.958	859.275	741.15	637.893	718.692	841.481	817.527	694.09	899.044	506.36	364.141	387.075	497.862	440.89
PEtOH 16:1_16:1	690.504	11.6667	M+NH4	C37H69O8P	100 - 6.47	1451.62	1263.77	1230.78	1658.27	1089.25	977.796	1034.35	666.769	1004.41	669.543	1028.74	830.469	1264.97	1428.87	614.399	1403.57	5479.81	900.855	599.481	1116.04	1026.29	858.112	594.277	623.218	710.483	937.531	1038.34	2279.27	630.907	1643.45	2036.65	1140.41	589.843	835.164	1458.49	1324.94	761.792	1938.27	1421.34	745.12	301.866	906.59	392.454	488.471
PI 32:1	826.544	11.4768	M+H, M+NH4	C41H77O13P	100 - 46.7 - 13 - 1.88	1789.04	1800.84	1891.96	1852.84	1915.61	1808.95	1772.02	1795.29	1844.33	1976.06	1820.5	1773.19	2063.89	2670.66	1796.35	2419.38	1894.12	2008.76	2280.97	1719.34	1808.21	1984.04	1679.55	1782.06	1368.75	816.869	1473.12	1370.49	1220.26	1261.16	1946.26	1629.52	1702.37	1547.71	2370.87	1867.81	1218.36	1479.75	2478.94	1097.61	1582.64	2372.16	1849.87	1246.34
PI 34:1	854.577	11.7623	M+H, M+NH4, M+Na	C43H81O13P	100 - 48.7 - 17.8 - 7.74 - 0.591	561.154	598.52	583.882	489.496	575.84	1063.81	1245.5	6204.6	19610.6	21943.9	520.519	630.685	561.397	519.986	620.527	671.893	512.924	556.345	631.068	611.83	648.902	546.516	592.8	620.175	565.385	499.628	412.489	595.98	541.385	458.173	592.728	624.644	583.615	543.344	545.788	437.08	539.057	417.634	573.282	3841.78	11942.5	5558.88	8077.19	1550.82
PI 34:2	852.562	11.5611	M+H, M+NH4, M+Na	C43H79O13P	100 - 49.9 - 11.5 - 3.05	1748.65	1651.13	1688.06	1768.39	1744.65	2935.34	2845.8	2977.22	1902.37	1581.69	1475.4	1812.91	1699.17	1782.87	1511.25	1938.53	2181.74	1566.8	1824.78	1761.84	1720.37	1886.24	1629.38	1209.89	1724.2	969.974	1916.63	1862.73	934.521	1836.76	2266.61	1804.8	1573.96	1918.74	2846.42	1669.22	1445.12	1587.5	1715.74	2024.34	1588.57	3373.88	3207.61	2397.82
PI 34:3	850.545	11.3611	M+H, M+NH4, M+Na	C43H77O13P	100 - 46.7 - 28.6 - 8.11	2696.86	2507.86	2631.62	2779	2525.68	1674.5	1673.93	2018.03	3168.73	3660.74	3032.09	2474.91	3245.22	3606.15	2798.32	2326.83	1820.32	2902.69	3064.68	2619.21	3013.95	2439.34	2468.58	2664.33	2612.05	2836	2073.3	2346.61	2077.16	2496.79	1612.11	2810.59	3404.18	2215.1	2429.1	2771.36	2742.83	2216.02	2675.25	1549.69	2737.25	2128.12	2151.48	1555.6
PI 36:2	880.594	11.9544	M+H, M+NH4, M+Na	C45H83O13P	100 - 68.5 - 3.99 - 0.403	4682.26	4765.01	4821.76	4637.39	4610.97	8645.65	7288.8	5683.79	3453.56	3159.68	4199.24	5699.12	4834.01	4512.02	5148.3	5152.56	4859.1	4627.86	5159.05	5331.4	4646.75	4429.9	4245.93	4151.19	4920.46	4391.37	4607.44	6012.67	4354.38	4816.62	4646.49	4993.72	3441.78	4865.87	6094.23	4517.82	4119.67	5045.79	4709.6	4776.82	3211.48	5931.78	4395.86	7042.18
PI 36:3	878.577	11.7387	M+H, M+NH4, M+Na	C45H81O13P	100 - 54.8 - 32.4 - 15.7 - 3.39	19664.7	19649.9	20864.2	23255.1	19661.9	26934	32064.3	36313.1	27561	26679	21383.8	20454.4	20449.5	23406.6	26245.5	19699.5	12434.4	21748.8	24517.8	20132.9	26573	20167.4	20946.6	19093.7	23661.2	24366.8	17791	18522	18825.8	21375.7	11404.4	20747.7	26088.8	16675.1	16000.7	22866.5	20784.8	16495.9	21294.8	35621.8	25723.1	37606.8	27735	29858.7
PI 36:4	876.561	11.4543	M+H, M+NH4, M+Na	C45H79O13P	100 - 52.2 - 1.84 - 0.133	4389.17	4477.12	4547.03	4766.4	4596.28	4366.82	4221.17	4764.57	5041.14	4963.3	4406.45	4989.75	4692.41	4759.17	4778.11	3959.86	3806.73	4137.58	3681.6	4722.37	5144.59	4552.61	4377.72	3929.13	5098.28	4275.96	3908.28	4571.55	4170.83	4778.49	3370.84	4783.68	4598.59	4236.51	5154.13	4561.26	4430.19	4355.94	4834.9	3713.34	4894.63	4426.78	4484.73	3591.2
PI 36:6	872.53	10.8746	M+H, M+NH4, M+Na	C45H75O13P	100 - 56.2 - 16.6 - 3.53	2397.65	2558.73	2497.27	2435.72	2499.09	2612.4	2369.26	2581.21	2748.12	2835.79	2859.84	2587	2686.69	2510.44	2627.29	2427.77	2871.03	2242.17	2783.01	2643.8	2641.02	2488.95	2781.22	2242.07	2187.44	2301.51	2146.41	1979.15	2464.79	2622.84	2142.31	2553.69	2805.5	2296.54	2725.39	2459.46	2370.47	2372.87	2696.12	2437.89	2705.62	2744.15	2513.3	2491.21
PS 18:1_18:1	788.546	12.0257	M+H	C42H78NO10P	100 - 56.3	5164.66	5061.35	5021.08	4884.19	4993.12	8506.35	8608.71	8393.62	4697.32	3200.41	6650.08	6534.57	5927.79	5513.37	7151.18	5569.18	3241.77	4337.97	6649.73	6248.35	5918.3	5314.28	5014.27	4769.55	5431.04	6975.7	5107.5	6723.39	4548.12	5460.09	5054.76	5004.97	4990.57	5369.86	6045.43	5249.7	4251.61	4998.39	5634.21	7271.15	4386.17	7617.5	7739.67	8555.22
PS 18:1_18:2	786.53	11.7387	M+H	C42H76NO10P	100 - 53.5 - 36.2 - 11.5	4641.56	4498.94	4681.38	4518.97	4329.2	6490.39	6612.53	13258.4	23698	23644.8	6130.15	5661.29	5223.51	5111.56	6396.09	4961.79	2932.65	4272.08	6249.44	5318.4	5824.57	4841.53	4586.24	4720.64	4368.75	6005.24	3949.67	5078.57	4633.1	4896.29	3772.66	4682.27	5443.05	4592.29	4992.68	4847.35	4494.87	4327.21	5407.69	7779.68	23136.8	11490.3	20671.3	6489.72
PS 18:2_18:2	784.515	11.5128	M+H, M+Na	C42H74NO10P	100 - 49.3 - 15.3 - 2.07	2499.4	2388.03	2388.46	2405.04	2399.87	2932.39	2886.99	2973.08	3110.65	3307.1	2731.92	3051.38	2662.21	2632.57	2859.84	2378.11	1568.11	2308.01	3079.67	2854.73	2955.96	2474.33	2560.35	2230.99	1897.51	3104.8	2167.68	2641.97	2166.56	2583.42	2055.37	2464.3	2541.52	2253.42	2809.76	2491.59	2367.75	2413.49	2813.6	2647.01	3353.87	3114.25	3500.97	2582.2
SE 28:2/15:2	636.572	12.7711	M+NH4, M+Na	C43H70O2	100 - 54.4 - 2.87	1308.25	1249.54	1362.75	1281.26	1331.03	3742.77	3788.84	3967.17	3801.36	3634.25	898.621	1298.25	971.856	702.917	2223.21	1199.85	6428.19	661.843	622.963	890.385	516.903	579.781	1111.8	1336.16	2848.56	6898.47	951.059	900.577	687.741	659.704	425.257	1840.6	1459.87	594.658	620.837	862.45	1006.08	909.664	1402.91	8783.8	2198.2	5646.02	7249.65	3660.84
SE 28:2/16:1	652.603	12.8493	M+NH4, M+Na	C44H74O2	100 - 59.8 - 21.8 - 6.54 - 1.8 - 0.823	30230.9	29863	29926	29510.3	30831	70852	68571.5	63843	58283.4	58338.2	23268.8	29010	20419.8	11183.8	49009.7	20363.9	161378	11316.8	9454.96	14198	9489.69	10849.4	14238	17778.7	64680.4	64964.2	14037.2	30116.4	8469.29	9931.17	6700.82	19282.7	24238	10373.3	17199.5	17844.9	25814.6	12855.9	15254.5	93431.9	42913.7	70396.7	60924.4	80305.9
SE 28:2/18:1	680.634	12.9027	M+H, M+NH4, M+Na	C46H78O2	100 - 56.3 - 27.4 - 8.86	92578.9	91096.7	88180.4	94081.5	94475.4	207703	205941	179540	171974	159892	99029.1	121199	66310.4	46281.3	159918	77593.3	319027	50042.5	31976.4	67139	42826.1	64428.9	53075.5	67128.1	209160	122180	58489.4	102739	30666.7	49123.1	26842.2	80327.2	68840.5	32720.1	66595	45910.8	85554.2	40810.4	54302.9	221270	167453	151450	187900	244181
SE 28:2/18:2	678.618	12.8493	M+NH4	C46H76O2	100 - 59.5	9884	9943.3	9596.36	9715.59	10282.5	27397.9	26430.5	25816.6	24694.3	24353.6	12407.5	12114.9	7138.08	8959.49	14859	8744.43	30885.4	6450.69	3546.1	9389.48	6471.25	10811.8	4702.16	7557.59	19231.6	15586.5	6273.86	11002.9	4280.82	6388.36	2793.89	10865.6	11873.1	5090.23	9012.61	5857.65	11215.8	6080.76	5412.51	32215.5	22011.2	24607.1	24131.3	28864.5
SE 28:2/18:3	676.603	12.8101	M+NH4, M+Na	C46H74O2	100 - 58.9	7368.52	7637.59	7575.12	7590.23	7720.13	8216	7942.14	8144	8410.97	5992.8	12556.1	6516.2	6488.71	13496.4	5773.96	5909.13	8839.79	5546.84	3149.76	8536.74	6788.29	14021.7	3049.8	7637.05	7320.38	12872	5009.55	7299.77	2850	8021.19	1452.58	10522.1	19687.1	7358.59	9069.08	4829.94	11852.1	5946.15	3786.37	15579	4538.4	6775.86	6430.26	6924.59
SE 28:2/20:3	704.634	12.8362	M+NH4	C48H78O2	100 - 60.1 - 26.5 - 31.6	8506.5	8276.99	8234.23	8085.99	8386.99	19280.6	18715.7	18111.3	17578.8	17766	5393.3	8195.12	6427.98	3994.54	14194.1	7766.56	25244.5	4680	5385.71	5126	3779.44	4540.42	5764.49	6785.72	19771.6	23330.5	5479.19	6579.36	2969.41	4447.87	2278.24	12958.6	8774.89	4065.88	5249.57	4048.66	5222.24	4777.63	7155.06	37315.7	11110.4	24163.7	21885	27353.5
SE 29:2/16:1	666.618	12.8755	M+NH4, M+Na	C45H76O2	100 - 54.6 - 56.1 - 25.1 - 8.97 - 2.59	40584.9	39640.6	38665	39839.4	41340.8	44749.5	43900.7	39154.9	36142.7	35671.1	31949	49896.9	26836.1	11767.3	82675.9	36033.4	126834	15664.2	13665.3	21757.3	9167.36	9463.9	26960.2	24744.5	92880.9	107325	21646	57642.9	15458	13109.6	6266.97	27994	36014.6	8502.31	26393	23838.3	31095.1	14940.2	24608.8	54368.4	38356	34187.3	47062.5	59875.4
SM 14:1;2O/17:0	661.528	11.8827	M+H, M+Na	C36H73N2O6P	100 - 42.7 - 10.4 - 2.55	4662.9	4447.53	4729.5	4782.77	4687.7	5664.07	5805.96	6355.31	6857.04	7140.37	4973.38	5290.42	5510.16	5161.5	5538.24	4940.66	3670.37	5004.79	5338.99	4664.52	5412.26	4565.27	4341.04	4386.96	5106.99	4930.26	3951.28	4155.14	4669.15	4875.47	4125.22	4915.28	4686.9	4620.13	4884.9	3840.59	4293.16	4802.63	5305.98	5002.36	6569.25	7055.28	7125.9	5558.91
SM 14:1;2O/18:0	675.544	11.3298	M+H, M+Na	C37H75N2O6P	100 - 41.7 - 9.03 - 1.25	3606.7	3570.83	3679.81	3944.67	3755.83	3447.15	3307.38	3840.33	3763.29	3616.18	3678.2	3557.87	3534.95	3628.23	3690.21	3054.68	7392.61	3640.11	3462.67	3258.99	3243.25	3672.68	3105.07	3074.83	3446.71	3716.42	3029.89	4446.94	3041.94	3540.61	4924.84	3104.43	3358.35	3275.93	3937.89	3551.7	3353.82	3384.15	3269.8	2898.42	3007.47	3248.56	3096.44	3494.41
SM 14:1;2O/20:0	703.574	11.8103	M+H, M+Na	C39H79N2O6P	100 - 49.7 - 13.9 - 1.47 - 0.0572	131933	128994	129908	126323	127330	132344	132496	133610	138619	117076	136553	135197	127659	134266	130423	126955	144331	117981	144306	128731	130847	126572	117984	112733	132680	129813	100251	140121	119394	125242	133926	124055	137187	129275	131526	130816	128030	122140	131189	118916	126831	135567	134332	148651
SM 34:0;2O	705.591	11.942	M+H, M+Na	C39H81N2O6P	100 - 45.4 - 10.6 - 2.73 - 0.33	11015.5	11018.4	11012	10634.9	10692.6	8488.72	8666.14	9012.32	8948.67	9310.81	10741.4	9964.23	11384.9	10974.1	9483.31	10095.1	20326.8	9762.68	11235.3	9046.61	10834.5	10690.4	8571.88	8969.27	9969.87	13067.5	9605.17	15131.4	6654.14	11812.3	15336.2	9144.2	11344.9	10721.2	12383.5	11679.7	8993.17	11969.6	11144	7855.89	8082.07	8748.17	9250.08	8503.44
SM 36:1;2O	731.606	12.1709	M+H, M+Na	C41H83N2O6P	100 - 52 - 21.4 - 1.27	219060	212960	217364	213755	215155	233094	177933	234705	236599	238240	219289	183809	208587	221968	225348	207619	252874	202044	239702	219945	213027	200015	197331	193484	224395	230864	182068	232618	199106	212521	176269	208151	231466	219804	230750	223667	206268	212762	221562	164286	221522	237536	243885	257709
SM 38:1;2O	759.637	12.3367	M+H, M+Na	C43H87N2O6P	100 - 54.7 - 27.9	57439.6	58626.1	57200.9	55977.6	58294.9	65366.4	62133.7	64884.4	63854.2	64661.9	57569.3	59191	57686.7	58471.6	59982.5	51002.4	80133.4	54595.8	68543.4	54102.6	54922.6	55031.4	54605.4	51409	59156.7	63432.8	49764.8	67649	47634	58063.9	55989.4	55745.8	68512.8	54487.3	63942.4	62158.2	50893.1	55371	57683	57929.5	65600.8	67891.7	71609.1	65286.2
SPB 14:0;2O	268.225	6.4249	M+H, M+Na	C14H31NO2	100 - 19 - 1.86	977.449	1113.73	1199.36	1492.13	1370.97	1621.01	1572.53	1634.9	1980.18	1993.01	1818.37	1169.34	1592.75	998.094	1428.31	970.995	1672.68	1033.2	855.718	1000.89	1273.56	1816.82	873.035	1185.43	996.43	1441.71	1597.6	1345.5	712.853	1570.2	1431.26	881.595	1608.54	1566.59	1716.02	1184.69	1362.24	1240.21	962.328	2672.7	1606.45	1523.29	1912.08	2191.61
SPB 14:1;2O	266.209	6.1331	M+H-H2O, M+H, M+Na	C14H29NO2	100 - 18 - 1.29	2687.03	2605.37	2682.72	3814.08	2934.25	3601.58	3912.72	3954.09	4607.65	4418.75	3899.41	2844.19	2971.53	2318.38	3497.04	2981.46	2898.16	3315.51	2687.25	2554.9	3054.27	3247.85	2392.8	3001.88	2283.43	3058.18	3145.62	2827.04	2000.83	3894.69	2746.19	2109.17	3539.31	3580.7	3055.84	3638.3	4056.5	2558.37	3212.43	5025.78	3362.81	4007.47	4913.37	5425.77
SPB 16:1;2O	294.241	7.18345	M+H-H2O, M+H, M+Na	C16H33NO2	100 - 23.3	592.072	653.558	803.964	801.539	694.827	1103.03	998.507	1097.07	1103.53	1071.07	829.399	722.701	723.343	538.117	840.629	820.031	724.754	667.898	664.715	610.413	715.309	769.27	708.968	682.032	607.911	855.687	739.033	671.506	647.426	686.082	627.932	563.068	1013.01	812.424	702.715	722.807	669.515	732.304	706.159	1502.67	1076.38	989.66	1628.56	1479.81
Stearoyl-L-Carnitine	428.374	9.08743	M+H	C25H49NO4	100 - 25.9 - 10.6	251.153	244.344	270.823	294.551	240.834	186.764	202.011	184.887	211.238	204.814	230.88	188.946	257.883	348.643	288.177	271.056	334.182	209.963	411.342	219.63	299.689	259.824	257.56	151.69	270.73	319.617	257.911	284.748	332.017	311.813	240.664	162.379	353.219	245.604	197.067	254.021	426.937	203.229	237.804	208.143	126.321	111.661	208.851	179.102
TG 14:0_14:1_16:1	764.677	12.6694	M+NH4	C47H86O6	100 - 55.5	3482.06	3521.76	3443.42	3406.68	3579.11	3942.34	3992.1	3977.09	4090.68	3137.48	3285.2	6153.63	2980.84	6223.84	7416.76	6044.36	1260	3291.41	3206.34	6876.25	2775.38	2388.26	3479.6	3375.58	3774.61	2145.62	1977.82	2035.45	1953.83	2772.97	2448.19	3883.68	1955.39	2426.17	2133.96	2354.52	5465.94	1928.12	4824.37	1253.85	7293.31	2569.36	1867.99	3025.68
TG 14:1_16:0_16:1	792.707	12.7077	M+NH4	C49H90O6	100 - 56.6 - 66.3 - 32.5	35728.8	34726.2	35779.8	35834.1	35772.2	22426.8	23527	24405.5	25534.8	21791.8	33154.9	51106.4	31052.2	61398.8	73615.2	65881.8	8445.33	35124.3	35361.4	63643.4	24161.5	22440.5	38992.2	38455.6	38010.6	15257.4	16816.5	17062.3	16798.3	20068.4	21613.1	34551.1	18810.3	21757.9	18312.1	25065.1	52112.5	15757.9	57874.5	6456.83	46048.3	19094.8	14384.7	17147.5
TG 14:1_16:1_16:1	790.693	12.6694	M+NH4	C49H88O6	100 - 59	8898.37	8671.21	8771.92	8558.67	8898.45	4676.4	4561.01	4624.62	4583.44	3334.14	6655.32	11641.4	6742.6	18394.5	17075.6	14474.6	1681.25	8263	7942.67	13158.4	8460.03	3908.37	9387.31	7334.6	6486.72	6110.04	6270.74	3919.3	3772.81	8213.49	9539.78	10121.8	6220.94	6615.46	5678.18	11706.2	16373.8	4950.52	12228.1	1813.42	5069.01	3265.46	2415.61	3675.4
TG 16:0_16:1_16:1	820.738	12.7456	M+NH4, M+Na	C51H94O6	100 - 58.6 - 49 - 22.2	235009	229309	235595	237270	231644	155946	159421	166413	172414	163165	191749	275268	235495	375659	430143	438354	51452.9	262561	278564	343658	160421	185079	275742	261989	211621	77134.3	107735	103105	104721	124708	139622	240487	155245	163334	130175	193308	238518	104061	355591	38835	280943	139849	96630.5	136984
TG 16:0_16:1_18:1	848.77	12.7849	M+NH4, M+Na	C53H98O6	100 - 56.6 - 50.5 - 25.4 - 10.2	451320	452704	449525	453642	453981	393772	392588	410153	435308	365944	443456	647861	432052	526055	964029	865972	106616	535480	515650	660733	353336	371401	561493	499775	498750	176120	177846	246898	305087	219432	260543	484615	216286	331126	272509	315590	470157	205277	682127	101147	738196	368946	301817	369492
TG 16:0_16:1_18:3	844.738	12.721	M+NH4, M+Na	C53H94O6	100 - 75.9	25400.8	24000.6	24816.1	24858.8	24585.6	12996.3	13421.4	13634	13560.5	9855.23	24549.5	28951.4	23348.4	44286.8	40121.3	30552.9	5118.22	28991.4	25739.2	30134.2	21070	15888.5	26173.8	23884.5	21884.2	14886.5	15052	16268.9	15292	21735.7	14476.6	29757.4	25105.4	18323.3	15274.8	25008.9	40339.2	13887.1	28181.6	5315.58	18978.8	9926.84	6474.76	12058.1
TG 16:0_18:0_18:0	880.833	12.6817	M+NH4	C55H106O6	100 - 59.5 - 31.3 - 11.4	2561.4	2643.11	2179.42	2213.11	2570.19	8942.41	8339.7	8294.96	8766.89	6660.43	2463.75	3056.86	2170.95	1496.67	2385.14	2205.51	2624.19	1875.4	3102.51	1788.65	1277.97	2645.9	2102.01	1515.93	2595.13	1765.17	1346.02	2518.14	2743.78	2009.76	2667.86	2845.01	955.782	3458.33	2558.46	3004.06	3831.38	6774.51	2738.75	5008.09	10267.8	10556.4	8559.62	6950.04
TG 16:0_18:2_18:4	868.736	12.6947	M+NH4, M+Na	C55H94O6	100 - 59.2	11056.7	12376.5	9709.85	9509.03	11375.4	7069.5	6869.23	6425.66	7854.57	7023.44	11634.2	10966.2	10904.5	12550.3	12760.8	11942.2	5068.95	16579.4	13393.8	11130.2	12961.2	11046.8	12283.6	12683	11527.9	10620.6	6947.82	8873.76	7876.19	13638.4	7525.12	10489	10427.7	8629.16	8579.52	9685.16	12863	8112.2	11039.2	4045.32	8745.73	5755.64	4852.81	7261.85
TG 16:1_18:1_18:3	870.752	12.721	M+NH4, M+Na	C55H96O6	100 - 60.3	22696.5	22758.9	22921.4	23043.7	22946.8	12687.5	13036.7	12943.2	13480.5	9921.12	22729.1	25657.2	22752.1	26061.6	36440.4	26990.8	6242.21	28107.1	24613.3	26947.7	22388.9	16607.5	25808.5	25346.8	26880.7	17284.6	13613.8	16879	19762.6	20434.1	12230.7	29126.5	20193.8	17199	13715.9	20092	32727.5	14775.8	25213.7	8632.61	15563.2	11394	9115.38	12472.6
TG 18:0_18:0_18:1	906.848	12.8626	M+NH4	C57H108O6	100 - 54.1 - 18.7 - 7.18	81837.6	78705.4	77891.5	82105.6	83078.4	93373.1	92766.2	93922.4	98503.2	94354.7	93914.6	128332	70091.1	63666.5	150250	118652	35144.8	86473	92239.3	110868	54191.2	69146.7	98581.9	78737.4	108644	38907.1	37778.2	69756.8	57415.1	50958.6	53614.7	89430.9	43022.5	62253.9	56423.5	51243.7	76727	61670.8	106720	52660.6	133139	91786.7	98440.9	75441.1
TG 58:2	960.895	12.8235	M+NH4	C61H114O6	100 - 62.7 - 41.5 - 20 - 11.6	22605.5	23330.4	20309.6	20410.7	23042	30388.2	30513.2	31275.2	37056.2	33916.9	22745.8	30218	20785.1	19821.9	36298.8	29653.1	8880.43	26416.3	22594.6	29538.2	16414.7	21411	28225.9	24163	27270.8	11433.2	9190.81	20431.4	16964.9	13881.2	14010.8	23743.1	11914.2	20000	16548.3	15645.4	20871	15454.2	22802.2	14370.5	57377	33694.7	36404.3	27591.2
TG 18:1_18:1_18:3	898.784	12.7588	M+NH4, M+Na	C57H100O6	100 - 63 - 9.07 - 3.13	36041.5	36101	35703.5	35934.5	36475.3	23252.7	23537.9	23520.9	24432	23488.2	31726.3	37996	50234	22487.8	49789.7	43090.2	15776.4	49264.1	43502.1	36911.9	41994.5	26343.1	46807.6	51725	63054	47161.3	18440.4	28954.9	55224.2	25342.6	17079.1	33190	23771.2	25250.6	22775.6	24245.8	35536.7	23188.2	29941.9	19500	28082.7	22897.5	21707.6	22735.2
TG 56:3	930.849	12.8626	M+NH4, M+Na	C59H108O6	100 - 72.7 - 5.9	29484.8	28204.4	27268.4	27916.2	30126.2	30200.7	28875.7	28825	28146.5	29102.8	30821	41676.2	25759.6	22370.8	48664.3	31812.1	9453	33820	28769	39326.8	26170.8	23522.8	38133.3	32822.7	41037.1	17413.1	15217.3	21130.1	27068.4	21266.4	15196.8	36462.7	18626.2	23752.7	17749.1	17801.1	32209.5	18167.1	29349.8	17768	37822.5	26765.7	30728.3	25443.8
TG 18:1_18:1_32:1	1099.04	13.164	M+NH4	C71H132O6	100 - 68.2 - 49.8 - 25.9 - 17.5 - 8.83 - 5.2	3223.8	3258.22	3018.77	2876.65	3199.78	3833.66	3786.64	3577.44	3813.25	3711.97	2899.23	8766.86	2875.36	2868.34	7113.08	5160.57	864.491	3862.37	3143.8	5840.06	2050.73	2623.62	2989.17	4899.35	4785.73	1958.41	1881.45	2898.61	1951.52	2087.15	1289.76	5001.8	2157.94	2399.39	1130.97	1583.48	2872.42	1322.69	4002.15	2270.02	4024.48	2881.71	2194.52	3213.28
TG 18:1_18:1_34:1	1127.07	13.2217	M+NH4	C73H136O6	100 - 64.4 - 41.4	1361.09	1214.08	1136.47	1171.93	1229.36	1297.43	1243.33	1164.83	1275.43	1221.2	1211.75	3024.7	1481.71	1154.6	2572.63	1591.99	392.957	1493.03	1411.51	2191.9	708.113	1017.96	1087.68	1750.62	2228.42	766.365	703.905	1002.35	826.529	765.073	595.227	1813.86	832.789	967.534	400.583	557.316	1246.98	474.553	1660.23	707.717	1222.95	890.806	930.643	1154.59
TG 18:1_18:2_19:0	916.833	12.7456	M+NH4	C58H106O6	100 - 70.1	12721.1	12872.2	13067.1	12893.8	12934.4	13186.5	13104.8	13341.7	14453.8	13915.2	10259	17931.9	11913.9	19084.5	22499	19205.2	2988.35	14711.1	14297.3	16833.3	8740.35	9223.87	16300.8	13366.4	11595.5	5315.92	7700.53	8307.15	8738.78	10343.9	9966.37	17003.6	8826.45	11585.8	9256.46	13750.8	16996.5	7921.24	16424.7	5421.38	19179.8	10695	8569.29	11382.5
TG 18:1_18:3_18:3	894.753	12.6947	M+NH4	C57H96O6	100 - 67.6	10037.7	10463.4	9514.23	9398.41	9959.87	5779.57	6003.67	5844.27	6291.35	5734.48	9810.44	10947.8	12327.2	9177.26	13778.6	12753.3	5555.72	14322.2	12554.2	10903.1	13924.3	8102.61	13592.5	15290.6	15162.2	9824.74	4842.6	7022.45	12268.9	8431.5	5536.85	8073.07	7226.81	6415.26	6189.5	6857.09	9761.25	6456.05	11252.4	3789.8	8006.15	6069.86	4484.95	5932.1
TG 18:1_25:0_26:2	1113.05	13.1997	M+NH4	C72H134O6	100 - 56.7 - 29.8 - 14.3	915.939	824.379	784.664	738.869	813.842	705.59	622.906	643.983	811.877	690.314	946.089	2134.1	1023.08	592.915	1754.67	958.796	388.451	1063.92	1001.8	1261.15	536.029	845.257	930.677	1350.69	1272.9	400.52	423.413	644.321	571.487	421.143	350.831	992.036	515.603	533.538	300.835	407.977	997.636	328.352	1171.57	375.746	669.048	565.819	495.568	529.862
TG 18:3_18:3_18:3	890.727	12.6308	M+NH4, M+Na	C57H92O6	100 - 58.6 - 84.8 - 63.3	6916.91	6124.13	6448.4	6038.76	6168.92	3925.43	4087.81	3830.74	3952.86	3802.7	5498.79	6912.01	5673.53	6714.7	8500.95	7263.86	4853.04	9719.84	9343.14	5761.49	9054.89	4997.1	8270.34	8066.93	6890.57	5726.59	3330.65	4039.89	5643.05	6175.94	3395.72	5019.27	5750.82	4234.14	4890.87	5436.7	5579.01	4443.06	7473.87	2731.5	4907.02	4330.47	2555.21	4442.45
TG 22:6_23:0_26:7	1120.93	12.7849	M+NH4	C74H118O6	100 - 81.7 - 53.2 - 27 - 14	8539.21	8392.43	7841.34	7708.85	8387.08	13447.8	12983.5	13132.8	13665.4	10379.5	7421.28	12061.7	7194.9	5237.13	18719.7	8988.44	4081.35	9042.23	6714.1	6793.39	4129.83	4433.47	16322.4	8099.07	23749	7384.94	5096.99	10875.4	5243.51	4866.7	2866.94	8503.19	5544.45	6715.93	4593.74	2769.79	6177.81	4003.52	7572.19	6133.52	13787.7	7790.51	8176.14	7944.94
TG O-14:0_16:0_18:1	808.772	12.8493	M+NH4, M+Na	C51H98O5	100 - 56.7 - 30.3 - 12.2 - 2.55	37522.9	36667	35951.2	36822.5	38242	77636.9	73978.5	76354.9	78685.4	78422	66126.5	53182.1	43388.6	38825.9	30685.7	39532.5	40411.5	25830.9	39991.7	40117.3	32222.8	43202.6	31096.3	18047.7	29575.1	22927.2	15110.7	23952.7	42857	52918.4	31359.3	33386.1	14122.5	36170.3	31561.1	29006.4	58191.7	43736.9	46446	50916.7	60227.7	78725.4	97493.3	42821
TG O-16:0_16:1_18:1	834.788	12.8493	M+H, M+NH4, M+Na	C53H100O5	100 - 61.2 - 93.2 - 52.2 - 19.7	172161	168057	164846	170868	176423	369375	359530	359492	373659	364077	271829	207791	155177	190332	169672	178139	171822	124465	180417	165350	136460	200895	134849	95048.8	150115	103513	73029.3	104602	199730	177614	154290	176979	78589.5	156098	126435	157990	306016	213339	208445	282645	323664	364115	460483	233562
TG O-18:0_16:1_18:1	862.821	12.9027	M+H, M+NH4, M+Na	C55H104O5	100 - 58.4 - 71.9 - 38.6 - 14.5 - 3.38	379829	373340	368587	378400	385035	862290	849981	835413	869034	850686	492113	430888	280190	356847	369290	379418	359898	271611	448173	323504	286945	443788	299661	218486	337294	241057	203299	254867	417515	318776	360799	404631	182478	403074	283745	398872	612134	552298	443357	660921	856688	810971	971957	634510
TG O-18:0_18:1_18:1	890.853	12.9416	M+NH4	C57H108O5	100 - 57.5 - 43 - 22.2 - 7.17 - 1.81	612229	608726	605219	591646	607090	1.63426e+06	1.57952e+06	1.56899e+06	1.58941e+06	1.62482e+06	637103	586797	402812	472257	495221	602306	588366	430172	644441	409982	444905	630516	420253	403352	493155	418555	487716	599994	587719	470879	596465	642284	335831	924064	646500	717189	1.12318e+06	1.09985e+06	699279	1.39014e+06	1.91343e+06	1.73806e+06	1.59087e+06	1.33869e+06
TG O-20:0_18:1_18:4	895.809	12.9533	M+H, M+NH4	C59H106O5	100 - 58.2 - 58 - 13.9 - 3.09	61584.2	61401	63172	62887.4	62191.8	52826.2	51624	49292.5	49510.5	49784.9	61935	52163.4	57091	64427.9	44692.2	63641.7	35769.3	58307.6	67347.3	54301.3	67787.9	68645.1	56901.6	58808.8	40477.3	47360.7	68207.3	59940.8	67563.8	61792.2	79179.6	66422.6	51666.5	78449.2	68672.7	74742.9	64216.9	73867.8	70014.8	54168.2	49506.2	47649.8	54438.9	56113.7
TG O-20:0_18:1_20:1	946.914	13.041	M+H, M+NH4, M+Na	C61H116O5	100 - 63.4 - 53.7 - 27.3 - 11.7 - 0.285 - 0.256 - 0.0934	49321.5	54323.7	52111.9	54707.1	54163.6	94649	93443.3	93570.6	92162	95715.3	68709.8	48537.3	49843.4	48848.4	42131.4	66347.7	37519.1	50811	43896.9	38252.4	34396.7	53061.6	37382.3	59372.8	43398.7	43045.3	50550.6	68739.4	36107.4	45267.2	38214.5	62427.1	31880.4	84618.1	59488.2	61330.6	76092.5	92878.9	62785.5	120214	145618	141781	129742	72304.5
TG O-22:0_18:1_18:1	946.914	12.9027	M+NH4	C61H116O5	100 - 69.6 - 78.1 - 43.7 - 16.8 - 5 - 1.51 - 0.457	42348.3	37120	41624.5	38454.3	38183.9	68021.7	64673	69941.5	74281.9	81840.2	49639	49307.8	31236.5	33661.6	51295.6	47185.7	33725	28196	34508.6	41592.9	27919.5	40867.1	29573.4	30216.9	42978.6	25594.1	21982.9	24399.8	41111.5	28334.9	30933.6	40666.3	18819.2	34380.4	30646.4	34929.5	52916.1	44773.1	45210	54131.9	91621.1	68149.6	79614.3	51353.3
Triacylglycerol 18:2-18:2-18:2	896.767	12.721	M+NH4	C57H98O6	100 - 68.1	13012.2	12613.1	12554.7	12958.2	12890.1	6346.16	6454.51	6821.52	6801.21	5309.49	10189.8	11922.4	19095.2	9191.13	16579.7	17246.7	6188.77	19088.3	17040	11876.5	20039.2	8653.67	17612.1	22466.8	21796.5	15535.5	5638.4	8707.47	20518.8	9255.02	6473.61	9442.72	8393.58	7896.17	7796.38	8399.75	10679.1	7661.83	11375.4	4708.11	7540.91	6449.39	5496.48	6606.35
13.08_793.2098m/z	793.21	13.0792			100 - 44.9	231.705	285.533	248.352	250.261	260.075	606.09	569.971	492.707	410.612	377.286	309.568	955.379	225.219	122.604	751.18	477.433	65.2833	229.832	328.126	445.587	79.9746	267.78	272.302	328.815	375.427	153.595	80.0934	176.007	309.202	121.226	145.658	319.699	74.5147	133.295	182.885	80.8002	274.546	53.1733	232.481	152.634	680.91	232.379	201.453	331.905
13.10_1088.0102n	1071.01	13.104	M+H-H2O, M+H		100 - 69.3 - 64 - 38.6 - 25.6	3250.02	4474.33	4050.09	4169.23	4228.21	4732.35	4543.96	4327.22	4297.94	4668.3	4026.91	9010.29	3544.39	3974.99	9808.31	8251.46	1063.64	5446.21	3865.84	8217.99	2660.34	2460.15	4426.93	6177.6	7257.05	2588.7	2384.66	3098.57	2383.72	3007	1662.15	7193.58	3492.7	2792.55	1465.67	2148.87	3185.98	1372.01	7315.31	2774.57	4992.62	3695.33	2888.3	4000.57
12.26_847.6413n	830.638	12.2589	M+H-H2O, M+Na		100 - 58.9 - 34.5 - 10.9	10854.4	9764.89	8213.56	8866.2	9690.55	9053.64	8257.23	7612.45	7168.34	6801.77	10319.2	10022.9	9846.63	9960.55	9534.39	9217.97	8050.33	9568.57	10459	10272.9	8853.97	8951.72	9467.84	9162.13	10970.7	10033.5	8826.91	9739.99	10540.6	9567.17	8529.15	10046	8338.65	8591.24	9412.26	9428.52	8980.61	9435.34	9202.28	8731.59	7551.26	7818.69	7829.22	8438.29
13.10_1221.1264m/z	1221.13	13.104			100 - 88.4	1311.21	1426.04	1296.8	1306.56	1367.8	4985.22	5069.75	4636.54	4416.95	4373.34	1314.99	3852.71	1404.36	572.032	4813.01	2323.36	248.574	1548.13	1261.02	2195.43	618.773	632.486	1692.27	1362.31	2526.72	1029.47	431.5	1455.74	734.037	436.585	280.196	2197.9	486.83	910.329	398.753	302.104	1737.15	609.586	1900.89	2830.6	5605.77	2646.21	2668.25	3583.59
13.04_779.1935m/z	779.194	13.041			100 - 58.5 - 25.3	553.552	693.663	699.59	642.369	664.204	1025.6	1063.46	840.085	758.172	635.951	730.567	2818.55	649.364	284.589	1980.54	1266.73	96.934	589.385	884.477	1212.66	169.016	634.318	662.86	748.804	884.828	271.108	233.626	507.942	758.458	260.579	317.658	770.838	248.151	307.257	421.506	159.392	663.564	201.003	669.462	303.765	996.945	452.897	346.651	703.413
13.10_1291.2028m/z	1291.2	13.104			100 - 66.2 - 66.1 - 47.3 - 26.1	473.563	715.195	578.15	678.699	574.625	1366.58	1426.29	1329.8	1387.94	1428.68	653.416	1020.68	695.218	491.148	1427.06	857.966	436.933	722.18	613.032	961.499	571.222	445.632	738.118	634.191	1085.79	767.774	426.708	822.448	601.021	406.724	494.992	938.493	467.824	612.11	427.726	380.512	590.419	452.196	769.134	959.006	1994.55	995.487	936.991	1129.78
12.26_816.5697m/z	816.57	12.2589			100 - 57.4 - 28	2913.05	2769.93	2415.89	2876.75	2759.74	3027.46	2712.76	2867.21	2887.76	3164.82	2873.58	2654.9	2711.81	2914.82	2961.78	2988.59	2599.91	2984.78	2840.15	2878.23	2703.92	2704.05	2618.97	3025.85	2663.44	2981.16	2727.44	2672.35	2746.79	2555.2	2438.01	2923.12	2570.32	2950.47	2856.12	2828.04	2556.58	2543.46	2841.23	3031.47	2789.68	2805.82	3129.55	2737.38
12.25_1642.1640n	1625.16	12.2467	M+H-H2O, M+H		95.5 - 100 - 62.3 - 49.8 - 41 - 30.1 - 23.5 - 23.5 - 22.9 - 24.7 - 21.4	3936.58	4070.96	3369.71	4097.24	3813.49	4337.81	4507.9	4312.39	4161.16	4347.43	4091.98	4174.22	4170.47	3825.63	3849.62	3991.45	3190.22	3468.42	4273.9	4238.51	3638.52	3774.04	4242.09	3389.97	5127.75	3683.67	3238.25	4124.08	3756.62	3659.31	3578.75	3868.93	3460.15	3431.16	3521.84	3485.25	3728.97	3599.96	4156.18	4143.15	3812.12	4000.28	4314.22	4669.6
13.05_1175.0534n	1193.09	13.0539	M+NH4, M+Na		100 - 82.6	3639.91	3610.73	3456.69	3392.53	3508.63	7725.31	7260.48	6926	6868.42	6566.58	2899.84	7471.92	3873.43	2092.44	10116.8	5717.13	1319.87	4247.51	3639.59	5497.78	2550.68	1982.41	5418.67	3645.7	6445.62	3173.48	1677.43	3263.55	2293.43	1686.32	1114.51	4877.04	1900.34	2366.56	1668.46	1252.24	3318.74	1934.83	5160.02	5159.08	6103.35	3553.64	4232.58	5955.38
12.25_1625.6652m/z	1625.67	12.2467			100 - 65 - 21	925.965	860.72	781.373	929.41	846.968	1297.05	1293.44	1205.93	1204.36	1203.75	865.205	1130.52	954.014	731.647	1009.97	939.6	697.038	667.519	969.702	1072.85	810.206	807.717	905.972	697.734	1267.44	733.981	676.256	1071.29	908.685	839.085	728.5	881.9	640.631	783.629	878.279	720.034	809.758	765.086	758.031	1159.55	1132.04	1289.54	1285.91	1379.94
13.05_998.9497n	1016.98	13.0539	M+NH4, M+Na		100 - 81.9 - 76.8 - 34 - 17.2 - 8.87	13651.2	14588.5	14110.3	14210.3	14451.8	17937	17382.4	17624.6	19709.3	20126	16555.4	21290.2	14761.2	14307.8	19428.7	19597.3	8387.48	15819.6	13350.1	16953.4	10750.7	11916.5	14242	17126.3	18185.4	11170.2	11245.7	13823.8	9826.52	13145.5	8638.18	17956.7	11448.4	14474.5	12392.2	11673.5	16390.9	14690.8	18463.8	18367.9	28714.4	26094.9	20487.6	13137.8
12.26_817.0682m/z	817.068	12.2589			100 - 24.6 - 24.4	942.377	919.191	926.987	1031.28	971.702	899.398	897.892	906.973	940.596	883.95	1010.71	877.678	988.291	971.48	943.467	1066.35	911.603	1038.5	899.333	936.098	991.993	1064.05	994.579	950.964	877.565	1010.92	1003.18	893.157	936.63	936.913	939.88	982.929	1048.18	972.297	969.774	994.764	1057.33	940.058	1046.12	1028.55	921.528	855.552	991.272	950.253
12.25_1609.1430n	1610.15	12.2467	M+H-H2O, M+H		100 - 81.1 - 30.4 - 31.6 - 21.9 - 18.8 - 19.8 - 16.9 - 17.2 - 14 - 12.3 - 13.1 - 11.5	5586.85	5668.73	5076.56	5689.48	5523.56	6510.47	6397.97	6393.13	6360.55	6450.08	6069.81	6020.52	5752.26	5519.86	5849.54	5645.81	4306.29	4555.84	6307.23	6208.61	5104.59	5314.7	5946.5	4782.42	7552.39	4980.33	4332.56	5889.23	5469.68	5196.53	5457.69	5839.84	4621.78	4773.58	5118.5	5004.24	5070.32	4848.1	5578.5	6174.33	5905.3	6322.74	6451.74	7314.71
12.25_1571.1870n	1572.19	12.2467	M+H, M+Na		97.9 - 100 - 56.4 - 21.1 - 8.51 - 4.24 - 3.81 - 0.855 - 1.03	60770.3	57350.9	50461.3	55240.6	55554.7	79174.6	78936.9	79976.8	81483	86090.2	63102.3	76471	59706	53254.7	66101.5	55576.7	38833.1	43833	71386.1	69873.4	53337.5	53678	56768.7	43395.7	87160.9	46342.1	34461.4	69772	53205	52116.1	50711.2	59066.9	37729	42235	53490.4	47405.9	50485.3	43413.6	53665.7	68775.9	76598.2	87131.7	79413.3	90717.5
13.03_1257.0740m/z	1257.07	13.0267			100 - 64.6 - 90.3	1042.39	1095.57	1073.31	1215.54	1156.9	643.076	564.358	539.294	471.884	518.258	843.032	1146.3	1600.65	924.956	1088.33	1165.06	1568.07	1180.52	1142.65	839.149	651.676	571.559	1563.47	1261.03	1775.56	3177.31	630.967	565.128	671.683	493.206	384.92	3434.89	1905.72	387.719	669.941	855.446	1023.14	505.988	1506.47	676.492	388.948	566.339	785.647	945.628
12.25_839.5682m/z	839.568	12.2467			100 - 52 - 6.11	1653.18	1572.29	1636.58	1789.96	1715.13	1721.99	1725.32	1666.21	1657.95	1664.98	1872.58	1422.52	1755.12	1613.11	1694.68	1822.19	1613.26	1724.25	1594.22	1761	1683.61	1692.91	1781.53	1769.2	1697.36	1741.08	1814.82	1669.26	1729.02	1714.29	1640.55	1808.33	1650.23	1737.5	1518.26	1623.13	1730.89	1640.45	1624.03	1903.97	1718.43	1716.58	1902.88	1639.11
13.01_1171.0950m/z	1171.09	13.0137			100 - 65	2525.37	2551.74	2454.74	2323.47	2539.67	4807.31	4537.54	4310.14	4291.52	4296.15	2862.62	3154.85	2574.96	2534.51	3862.05	2851.67	1274.4	2753.44	3034.33	3045.68	2093.95	2116.45	2543.6	2466.14	3551.03	2240.38	1823.76	2373.01	2090.03	1690.16	1501.9	2999.82	1765.88	2136.73	1909.88	2048.92	3743.53	2463.27	3041.51	4294.47	4730.42	4541.52	4423.14	4011.98
12.25_840.0684m/z	840.068	12.2467			100 - 21.2	707.777	685.374	655.585	762.909	739.939	719.595	761.815	768.233	690.059	738.362	703.305	649.612	668.715	678.196	699.718	736.672	677.384	709.849	637.442	721.541	740.874	724.227	718.682	722.127	699.162	726.909	744.772	724.357	709.964	725.27	679.432	759.575	698.957	745.765	695.394	779.616	790.769	710.265	740.17	915.562	735.774	752.309	785.357	689.826
12.25_1207.3902n	1190.39	12.2467	M+H-H2O, M+NH4		94 - 100 - 32.6 - 8.14 - 4.51	10760.7	11065	10393	11535.7	10980.5	15147.6	15854.9	16113.5	16565.1	17348.7	11977	13245.4	10738.6	9801.35	12597.8	11291.9	8415.12	9226.43	11977.9	12921.4	10684.1	11118.7	11490.8	9466.2	14659.3	9998.49	8505.46	12895.8	10374.6	10969.1	9998.9	11524.3	8667.16	9597.8	10439.4	10074.2	10557	9261.56	10586.4	15337.3	16154.5	17199.7	17054.2	17175.8
12.25_1190.8888m/z	1190.89	12.2467			100 - 47.5 - 10.2 - 5.64 - 2.81 - 1.96	8077.87	8589.5	7765.83	8644.43	8182.86	11917.5	12233.8	12840.6	12901.4	13706.3	9148.1	10030.3	8091.19	7248.06	9705.15	8508.14	6332.98	6882.44	8955.95	9700.38	8183.5	8395.18	8723.33	7008.54	11430.1	7768.23	6254.27	9921.43	7970.58	8482.25	7434.92	8629.56	6393.82	7297.29	7801.89	7471.77	8160.33	6798.64	8098.43	11921.3	12778.7	13275.2	13260.2	13492.3
12.25_1198.8710m/z	1198.87	12.2467			100 - 44.5 - 20	2163.99	2379	2033.61	2470.55	2284.05	2700.08	2631.94	2770.13	2473.22	2641.28	2473.2	2391.24	2252.98	2190.64	2389.58	2342.67	1858.57	2044.76	2427.13	2493.95	2228.19	2318.76	2413.61	1980.2	2811.89	2245.04	1805.66	2502.95	2255.61	2300.8	2029	2281.02	2043.87	2185.14	2054.67	2068.23	2302.19	2054.58	2275.95	2803.33	2472.22	2674.82	2683.4	2778.6
12.25_1201.3795m/z	1201.38	12.2467			88.4 - 100 - 26.6 - 4.68 - 2.19	10500.4	10804	10473.9	11599.5	10902.9	14312.3	14544.1	15058.9	15232.9	15987	11712.3	12807.9	10441.7	9917.4	12222.4	11579.5	8460.34	9342.06	11517.1	12774.1	11201.1	11127.7	11103	9470.37	13661.1	10441.1	8666.78	12302.1	10412.2	11054	9959.35	11343.8	8683.44	9800.45	10522	9965.34	10690.6	8788.42	10695.8	15010.6	15901.4	15151.4	16301.3	15008.5
12.25_1201.8807m/z	1201.88	12.2467			100 - 42.6 - 7.7 - 2.28	8266.92	8970.51	8770.94	9607.68	9101.28	12110.7	12228.7	12634.4	13320.4	13514.5	9939.43	10205	8854.24	8216.95	10375.9	9524.65	6945.59	7769.81	10010.4	10760	9212.75	9433.15	9505.29	8009.79	11477.7	8302.8	7084.21	10644.8	8482.82	9247.09	8272.4	9589.24	7242.33	7944.11	8748.6	8319.56	8839.41	7454.83	9106.09	13089.6	13382.8	13001.8	14157.9	12704.9
12.36_811.6014m/z	811.601	12.3629			100 - 65.7 - 30.8	27714.3	30695.1	31531	29339.4	30485.7	32194.4	32898.3	32963	33838.4	33438.5	33631	35770.8	31860.7	30373.7	32012.1	31658.2	24599.4	27175.9	35774.2	31763.1	30680.2	30318.9	30837.9	28743.9	35576.8	30233.6	27388.3	31500.7	28924.5	32037.7	26577.6	29134.3	32695.3	24074	31309.1	30811.8	30589.7	23951.4	31586.4	28094.8	35477.2	36281.3	37496.2	34552
12.25_1591.6704m/z	1591.67	12.2467			100 - 71.4 - 17.8	1370.02	1449.99	1305.16	1416.2	1373.78	2070.9	2090.55	2015.13	2057.32	2112.67	1644.37	1869.41	1443.41	1166.91	1647.46	1369.84	903.685	1142.58	1497.35	1734.9	1319.53	1342.36	1499.3	1093.18	2167.94	1206.37	972.583	1681.64	1275.37	1302.51	1173.31	1527.61	1013.53	1035.55	1278.93	1165.98	1360.88	1071.72	1397.26	1967.5	2005.44	2194.02	1991.98	2424.45
12.25_1209.3647m/z	1209.36	12.2467			42.2 - 100 - 56.5 - 35.2 - 19.7	1277.23	1477.2	1249.59	1539.91	1441.48	1458.28	1430.37	1375.35	1381.11	1429.65	1560.37	1290.14	1534.35	1501.18	1502.9	1416.15	1366.22	1377.32	1546.1	1482.2	1372.87	1504.45	1473.67	1394.87	1566.46	1466.02	1340.03	1503.46	1359.1	1391.21	1345.04	1449.61	1377.86	1380.41	1293.34	1408.05	1275.36	1274.48	1476.86	1544.15	1403.85	1291.14	1481.8	1447.63
12.25_1232.8653m/z	1232.87	12.2467			100 - 43.2 - 14.8	1090.26	1226.3	1127.61	1395.06	1265.19	1341.41	1418.42	1282.16	1287.3	1256.13	1277.79	1156.21	1175.6	1093.29	1254.32	1268.04	1139.67	1091.48	1160.48	1311.31	1201.26	1313.72	1286.4	1200.19	1386.98	1180.26	1136.69	1327.56	1271.58	1283.47	1229.18	1378.94	1129.52	1183.91	1118.79	1160.23	1257.32	1215.75	1244.59	1624.67	1227.54	1176.08	1369.72	1371.82
12.36_799.1009n	800.108	12.3629	M+H-H2O, M+H		100 - 22 - 5.31 - 4.58 - 3.76 - 1.3	2523.59	2774.31	2616.32	2736.34	2702.08	2753.43	2684.24	2833.32	3012.72	2878.55	3057.34	3272.24	2698.07	2684.63	3104.87	2784.76	2403.89	2459.22	3325.81	2938.87	2477.64	2889.96	2814.01	2507.59	3667.48	2627.39	2258.65	2861.85	2563.1	2805.69	2417.49	2551.83	2596.23	2101.11	2729.04	2893.93	2440.6	1872.21	2987.86	2196.26	2988.14	3309.57	3048.16	2935.26
12.25_1235.3728m/z	1235.37	12.2467			63.4 - 100 - 31.5 - 22.7 - 23.6	1454.69	1571.61	1428.61	1645.96	1535.03	1750.24	1569.81	1665.94	1679.27	1676.34	1511.26	1494.87	1475.47	1404.72	1432.74	1506.71	1454.82	1370.51	1427.15	1562.5	1474.6	1555.36	1720.13	1458.75	1631.21	1473.14	1546.8	1421.56	1575.27	1626.37	1380.54	1511.65	1456.7	1492.62	1397.89	1440.42	1558.07	1473.2	1555.32	1888.62	1670.4	1489.52	1903.37	1638.81
12.25_1235.8732m/z	1235.87	12.2467			100 - 43.7 - 7.57	952.592	1028.99	909.827	1053.6	952.927	1146.75	1198.97	1152.24	1230.67	1234.41	1028.72	1037.27	1001.71	939.786	1072.27	1089.62	884.038	929.307	993.378	1042.48	1031.6	1083.61	1129.11	892.684	1135.69	995.367	909.519	1043.2	964.542	1048.95	948.26	1080.03	890.276	953.096	961.971	970.529	991.743	988.127	1041.22	1353.71	1242.24	1102.89	1263.58	1150
12.25_1330.9751m/z	1330.98	12.2467			100 - 31.4 - 13	597.491	679.769	534.933	750.088	660.385	875.301	1006.12	993.87	951.603	926.167	697.144	662.936	652.81	564.679	754.379	691.994	495.557	494.275	670.936	714.293	698.83	623.027	752.758	558.643	819.356	554.567	533.671	744.21	587.773	676.793	546.319	641.423	423.123	575.191	542.398	656.505	653.418	565.595	636.923	1062.91	921.92	873.852	1001.17	1014.34
13.13_1352.1807m/z	1352.18	13.128			75.1 - 100 - 61.8 - 17.6	2002.93	1940.05	1788.1	1585.77	1980.36	965.303	984.508	813.643	650.409	648.602	3020.81	1495.26	1938.48	2209.6	2793.59	1735.75	1175.8	1425.51	2125.97	1992.72	2144.55	1824.65	1505.63	2551.72	2143.47	3064.36	1759.11	2640.08	2769.57	1514.99	2271.83	1985.25	1873.63	2160.56	1363.73	2094.77	1825.64	1250.68	1558.87	666.82	537.12	603.401	857.243	1806.78
12.25_1598.6703n	1581.67	12.2467	M+H-H2O, M+H		100 - 68.3 - 7.01	2066.45	2025.79	1867.28	1975.28	1992.73	2600.77	2576.38	2402.16	2571.87	2719.51	2294.92	2362.69	2116.01	2036.21	2387.37	2088.14	1575.49	1716.79	2663.48	2323.73	1810.61	2049.81	2128.53	1563.53	2685.04	1516.06	1391.69	2228.92	1853.52	1752.78	1816.14	1960.39	1661.18	1492.96	1909.6	1759.24	1752.34	1565.07	2118.68	2204.37	2648.58	2885.69	2577.68	2966.36
12.25_1600.6873n	1583.68	12.2467	M+H-H2O, M+Na		100 - 79.1 - 27.9 - 9.43 - 4.62 - 3.2 - 2.47 - 2.17	5210	5487.21	4724	5280.39	5152.98	8371.51	8475.35	8755.9	8905.75	9208.72	6020.98	7371.92	5377.54	4694.73	6393.8	5235.56	3514.78	3821.15	6663.13	6687.94	4833.53	4780.87	5431.88	3872.24	8490.46	4403.82	3321.45	6784.27	4794.9	5011.6	4595.32	5246.76	3472.45	4056.63	4859.87	4089.41	4794.44	3969.49	5077.72	7181.73	8177.51	9464.53	8614.95	10550.1
12.25_1561.1944n	1584.18	12.2467	M+NH4, M+Na		100 - 54.5 - 18.5 - 10.2 - 6.18 - 4.26 - 4.01	6609.95	6324.95	5459.65	6261.68	6057.08	9276.87	9186.34	9278.25	9455.76	9879.44	7264.79	8170.41	6427.54	5918	7378.84	6097.43	4316.03	4961.5	7837.56	7706.84	5876.07	6080.21	6460.28	4809.62	9695.22	5460.86	4092.83	7443.49	5773.71	5669.55	5590.43	6396.67	4436.25	4964.21	5696.44	5481.1	5516.65	4851.15	6142.75	7824.88	8898.74	10256.4	9325.1	10995.8
12.25_1232.3655m/z	1232.37	12.2467			90.5 - 100 - 18	1557.18	1687.74	1391.87	1746.31	1559.61	1787.36	1701.73	1626.36	1599.37	1514.64	1676.6	1609.91	1529	1483.55	1609.86	1678.53	1474.46	1529.84	1528.52	1684.27	1503.69	1619.27	1651.81	1525.28	1705.07	1680.46	1571.03	1625.28	1672.15	1653.98	1450.74	1644.39	1532.48	1623.33	1518.23	1524.16	1636.24	1593.51	1540.21	1981.08	1733.32	1552.12	1778.37	1721.86
12.30_774.6009m/z	774.601	12.2974			100 - 61.1 - 29.5 - 6.61 - 3.18	38412.1	35996.7	34646.9	35920.4	35303.3	52394	52206.1	53358.9	53730.8	54107	46070.9	38063.4	42336.6	27735.2	43796.8	36388.4	56736.8	26645.7	33547.3	40091	22347.2	39547.2	35839.8	33976.3	53257.9	31107.1	27813.4	38605.5	42556.1	31098.3	29476.3	33788.6	30885.1	25094.7	32338.7	31692.7	40244.2	22386.2	29440.9	42917.8	49393.1	56182.5	49236.3	39489.9
12.27_1183.7793n	1184.79	12.2718	M+H-H2O, M+H		100 - 85.9 - 71.3 - 31.3	17127.1	17664.6	16644.8	17274.9	17270.6	15808.2	15871.8	16049.6	15983.4	16327.9	17900.7	17112	18217.4	18260.3	16579.9	17481.3	15049.6	16725.8	17745.2	17269	16769.7	17598.2	16939.9	17393.8	17908	18035.8	17490.4	16998.9	17944.8	17787.5	17075	18013.7	18018.3	16092.1	17657.3	17841.7	17010.3	16488.9	18010.5	16658.8	17158.9	15749.6	18302.3	14847.7
12.26_1503.1277n	1504.13	12.2589	M+H, M+Na		100 - 86 - 26.2 - 15 - 11.2	16290.7	15706.3	14433.1	14752.8	14886.1	15173.7	14727.2	15229.2	16167.8	16794.7	18270.6	17475.1	18703.8	19709.6	16798.5	15341.1	9036.7	13375.2	21845.5	16969.1	15423.5	15129.5	14041.8	12652.7	17057.3	13490	11357.9	16929.6	12986.1	13447	14012.5	14062.8	16261.6	9982.05	16938.6	15541	12749.6	10452.9	16578.8	11108	15909.2	17479.5	16806	16158.8
13.04_1149.0442n	1167.08	13.041	M+NH4, M+Na		100 - 71.9 - 58.5 - 32.8	3860.72	4243.11	3822.69	4201.18	3917.42	6466.96	6021.08	5657.02	5756.85	5799.57	2803.02	7434.06	6404.45	3130.57	9838.56	6588.9	724.404	6722.77	4663.76	8376.17	4329.12	2042.02	5376.7	4891.76	6137.49	5538.33	1802.54	4075.89	1549.93	1876.73	641.622	5474.54	2586.32	2814.27	1388.34	768.831	3509.81	1632.64	7019.43	5851.26	5217.17	3561.69	4029.94	6174.99
12.32_1151.9404m/z	1151.94	12.3237			100 - 73.5 - 32.2 - 11.4	2189.96	2214.84	1983.7	2186.65	2176.45	277.044	284.607	287.948	294.707	291.499	2892.03	883.727	1814.21	4969.26	1414.48	1307.33	649.526	1736.26	2755.68	873.871	4999.7	1133.83	2334.5	1109.08	344.865	672.002	4183.37	990.428	2063.89	2948.21	5091.27	932.62	5568.33	1466.3	1700.22	5756.62	3224.25	2260.73	894.09	186.499	138.801	653.519	234.21	212.261
12.30_978.7392m/z	978.739	12.2974			100 - 66.7	922.156	949.159	449.179	996.335	702.762	602.627	484.277	565.609	624.815	644.553	410.225	595.388	665.419	683.343	686.521	768.457	900.003	954.211	717.052	605.778	812.207	732.403	610.507	831.226	468.557	702.54	800.333	606.354	857.202	705.004	802.301	771.911	661.862	1320.83	622.815	951	587.701	864.828	873.011	825.894	476.203	435.598	565.656	378.874
12.28_1539.1179m/z	1539.12	12.2842			44.9 - 100 - 91.9	4494.53	4189.53	3946.88	4287.39	4129.47	4904.21	4776.99	4645.05	4878.36	4898.8	4960.91	5113.69	4823.99	4914.54	4700.26	4199.85	3193.64	3475.63	5577.77	4814.68	4309.51	4210.58	3825.51	3592.76	5493.42	4163.36	3305.02	4856.51	3872.27	4126.02	3882.23	3943.38	4051.76	3049.31	4463.82	4005.09	3849.25	3076.55	4445.25	3790.35	4779.17	5222.58	5193.86	4850.55
12.28_1552.1356m/z	1552.14	12.2842			99.6 - 100 - 55.8 - 32.5 - 18.2 - 19.5 - 19.5 - 13.8 - 21.1	8163.62	8816.76	7977.25	8975.02	8383.53	10315.4	10786.3	10945.9	10756.5	11287.2	10654.7	10092.2	10151.4	9235.37	9304.09	8489.05	4014.42	5968.03	10666.4	9864.02	8069.22	8145.62	8071.2	6682.67	12385.1	7458.79	6301.5	10595.7	7993.64	8028.88	7686.38	8285.05	7940.87	5618.89	9479.57	7601.52	8566.28	6022.77	9032.36	8638.99	9984.05	12302.3	11455.9	11875.8
12.28_1575.1222m/z	1575.12	12.2842			100 - 51.2 - 22 - 16.1 - 10.5	667.74	1102.2	2064.11	858.904	1072.41	987.507	1822.63	1770.02	1537.41	1295.87	2307.39	1398.24	1282.69	1102.67	891.692	1101.26	707.189	564.917	999.489	975.611	693.868	762.075	1340.37	812.506	1442.4	854.489	824.84	1504.46	733.112	1051.1	1029.17	1059.13	1476.39	545.966	1551.52	880.366	1701.11	956.055	508.938	833.84	2310.46	2179.94	1795.41	2490.09
12.32_800.6287m/z	800.629	12.3237			100 - 52.3	15241.4	16029.9	15930.4	15621.1	15757.5	19138.3	19518.9	19205.2	19716.3	19727.8	19774.9	17410.2	18303.9	12475.6	19430.8	16315.7	18323.8	13003.6	17277.7	18594	11836.5	16888.6	16217.2	16429.2	22381.1	14873.9	13062	18061.1	16282.5	15165.6	12901.8	17303.3	13137.1	12158.3	14994.5	14771.1	15222.1	11402.5	14335	12938.2	17370.7	22398.7	19671.2	17023.4
12.30_892.2995m/z	892.3	12.2974			100 - 75.2 - 65.4 - 32.9 - 17.9	2125.56	2663.88	2280.49	1954.99	4003.93	2206.13	1918.93	2522.74	3556.49	2377.09	370.441	1737.99	889.276	860.7	76.7384	880.427	106.329	95.1434	79.0972	148.969	89.905	334.715	193.726	152.874	250.86	455.415	93.903	142.397	578.816	308.887	132.008	1204.14	205.288	189.847	87.2492	104.536	637.59	777.797	239.494	448.346	697.261	108.505	659.248	115.765
12.30_537.5164n	538.524	12.2974	M+H-H2O, M+H, M+Na		100 - 38.9 - 8.95 - 2.56 - 0.415 - 0.0461	13672.3	13961.4	14242.2	14447.2	13772.6	15116.3	15598.7	16439.9	17309.8	17989.5	14289.9	15191	14477.3	12621.1	14160.5	16009.7	13442.3	14093.4	15303	13647.4	13177.7	12387.4	12852	13486.5	11534.5	10994.6	12132.2	16199.8	11921.5	12455.5	14049.9	13790.9	14868.1	15842.7	14956	16184.6	13097.5	13030.5	15788.6	15966.3	16619	17698	16222	16140.5
12.25_806.0743m/z	806.074	12.2467			100 - 34.1 - 16.7	1584.97	1501.78	1563.05	1698.89	1605.48	1897.79	1973.15	1997.73	1965.66	2014.83	1734.58	1703.4	1522.53	1610.36	1840.44	1774.19	1444.48	1612.27	1663.12	1794.76	1774.7	1772.93	1704.67	1558.96	1819.96	1628.03	1496.18	1700.94	1629.06	1692.47	1486.96	1647.9	1651.12	1558.63	1608.51	1681.81	1667.91	1442.18	1754.13	2033.89	1922.01	2110.43	2082.99	2044.89
13.04_1271.0926m/z	1271.09	13.041			100 - 67.3 - 32.6 - 17	1705.32	1833.04	1604.15	1805.16	1904.75	1289.16	1246.41	1094.07	1058.76	1165.2	1382.68	2609.78	2477.13	1483.89	2130.72	1900.02	2334.64	2382.9	1515.01	1593.98	1066.84	1143.65	2224.62	2135.7	4406.24	3743.2	891.935	1128.14	854.336	730.809	563.034	4388.9	2038.21	629.433	1165.9	795.938	1583.63	689.708	2309.21	1266.99	905.533	1503.72	2100.11	1950.07
12.30_582.5520m/z	582.552	12.2974			100 - 67.8 - 16 - 1.57	3017.73	2508.82	2413.87	2529.41	2607.63	2417.35	2340.25	2284.13	2210.21	2354.13	2586.6	3754.1	2620.98	2795.41	2114.72	2459.63	2628.84	2583.18	2635.97	2128.17	2624.92	2056.91	2425.58	2260.32	1685.1	1929.17	2690.17	2494.37	2428.88	2690.26	2909.67	2547.78	2997.29	2846.27	2624.28	3184.11	2420.21	2357.06	2510.95	2120.6	1571.8	2344.21	4383.02	2109.77
12.30_827.5011n	828.508	12.2974	M+H, M+Na		100 - 63.4 - 25.6 - 8.41 - 2.97	1554.33	1669.48	1663.07	1653.13	1695.83	1875.68	1836.03	1716.24	1955.89	1779.29	2035.85	1788.54	1849.65	1826.24	1770	1786.14	1011.01	1564.91	1776.48	1757.05	1693.02	1661.48	1752.53	1870.76	1827.62	1755.43	1804.6	1819.19	1678.58	1757.21	1576.9	1782.52	1838.92	1518.37	1852.72	1741.87	1752.77	1632.65	1725.87	1822.95	1817.72	1845.41	1921.69	1754.92
12.30_719.5820n	720.589	12.2974	M+H, M+Na		100 - 45.5 - 11.3 - 2.78 - 1.46	15807.9	16721.4	16877.5	16711.9	16513.7	22641.9	23575.7	24115.6	24205.7	24223.3	17627.2	19371.2	16727.2	16690.2	18305.9	18032.5	11175	14661	19279.5	19671.9	15109.7	16338.6	14857.6	16480.5	14270	15902.8	14762.4	19134.4	13677.7	17832.7	16520.4	15769.3	19992.9	16441.3	16939.5	17099.9	16280.8	17442.5	16185.4	24053.7	28146.2	21915.3	27515.9	26294.9
13.07_1245.1542n	1263.19	13.0667	M+NH4, M+Na		100 - 98.6 - 53.6 - 18.1 - 6.45	25451.3	28483.4	25980.4	25560	26805.3	16650.3	15783.7	14625	13956.9	13743.1	27127.7	31013.9	30177.9	27442.9	25751	26280.4	25185.6	26682.4	30071.6	29561.3	27507.8	24267.4	22754.7	24642.9	31078	25739.9	22082.3	27457.8	31810.9	27944.2	24461.2	27660.7	27488.2	26272.3	25079.4	23126.9	22271.2	26202.8	25598.3	11692.2	11694.2	12979.9	13447.1	17859.5
12.31_1471.1002n	1472.11	12.3112	M+H, M+Na		99.8 - 100 - 59.9 - 35.1 - 30.4 - 22.8	10220.9	9946	9062.82	8971.73	9514.06	11815.4	11046.3	11327.8	12231.5	12182.2	12037.6	12697.6	12087.8	11298	11033.5	10021	6184.9	7617.19	12546.6	11785.1	8650.27	8975.45	7614.48	7611.41	12918.2	9172.81	6887.43	11376.8	9083.1	9326.45	8041.8	9063.35	9617.18	6444.54	11045.5	8915.44	8585.53	7555.41	10020.5	8391.47	11951.6	11809.9	12431.8	11088.1
13.07_1155.0802m/z	1155.08	13.0667			100 - 52 - 33.5	571.535	683.245	641.039	720.516	601.943	1358.61	1298.73	1329.76	1347	1369.87	679.477	1357.29	736.037	582.609	1591.73	890.032	316.7	807.668	686.964	996.111	446.44	551.738	784.49	705.416	1121.64	556.855	418.31	645.907	447.388	403.663	399.519	1091	572.232	611.242	328.07	463.283	734.78	475.387	844.841	1118.79	1541.3	849.031	975.585	984.114
12.30_739.5870n	757.621	12.2974	M+H, M+NH4		100 - 51.2	14429.1	14609.8	14278.2	14689.7	14242.7	11841.8	12278.6	12416.1	12380.7	12517.3	16300.8	17820.1	14502.9	15639.9	16922.4	12886.8	9031.28	13364.9	18488.2	15981.3	14916.5	12705.9	15650.9	13213.7	17450.6	14744.2	11593.2	14324.5	14615.9	13886.1	12347.9	15090.1	18148.4	13043.7	14362.5	15514.8	13832.7	12347.1	13336.7	11442.6	11261.9	10911.3	12000.2	13081.2
12.31_1124.9786m/z	1124.98	12.3112			100 - 76.5 - 43 - 18.4	2670.26	2797.04	2714.61	2680.06	2866.68	1063.73	987.955	1100.36	1086.94	1083.37	3275.07	1875.52	2496.42	3634.4	2113.62	2416.06	2193.71	2635.23	3497.07	1544.75	3646.06	1731	2752	1971.17	930.858	1126.46	3316.96	2011.59	2423.53	2565.45	4219.82	1825.93	4584.59	2804.52	2659.44	4780.67	3228.09	2756.1	1913.96	697.075	786.696	1767.18	787.478	961.234
13.05_1277.1854m/z	1277.19	13.0539			100 - 64.8	171.573	197.214	161.459	197.167	201.908	387.381	435.558	402.651	384.125	457.169	137.764	449.089	262.172	93.6706	557.316	295.912	69.8214	213.389	186.366	343.117	133.944	98.9042	294.538	145.279	322.196	145.304	83.0303	165.607	86.2111	87.9761	57.3827	189.635	111.888	118.047	84.7417	90.1814	197.597	50.7344	265.719	218.703	331.729	233.469	194.231	306.835
12.31_1034.9113m/z	1034.91	12.3112			100 - 76.6 - 41.8 - 17.6 - 5.96	4316.86	4512.62	4530.34	4456.3	4385.03	4008.04	3953.25	4155.9	4087.92	4105.77	3263.03	3578.07	5486.5	4302.6	4232.04	5858.9	5344.49	6088.11	3455.03	4613.64	4055.03	3039.98	4956.25	5501.74	3017.27	3953.07	3358.23	5901.41	3376.96	2923.57	5499.42	6116.69	3427.37	7514.83	3907.67	3696.95	3293.56	6129.23	5858.42	5700.57	3573.39	3348.12	3232.15	4088.18
12.28_1461.0950n	1484.08	12.2842	M+H, M+Na		100 - 82.8 - 54.9 - 36.8 - 3.65	6338.06	6431.9	5767.48	6062.48	6023.18	5516.2	5343.38	5800.23	5858.73	6036.08	8021.8	7203.75	8132.45	8549.13	6880.27	6282.94	2812.86	5379.23	9397.85	6826.49	6298.81	5857.49	5623.71	4966.72	6637.55	5714.53	5034.66	6644.73	5320.8	5530.57	6117.87	5528.02	7334.05	3977.8	7487.57	6429.49	5474.84	4287.7	6794.83	3985.06	5655.37	6387.24	6415.49	5917.24
12.28_1346.0950m/z	1346.09	12.2842			85 - 100 - 54.7 - 25.2 - 18	3851.01	3893.22	3752.09	3943.98	3885.96	4141.25	4211.66	4570.88	4864.88	4983	4529.67	4514.05	4059.5	3942.24	4077.68	3876.3	2870.08	3158.42	4846.03	3691.57	3742.81	3446.46	3692.24	3195.39	3764.18	2690.95	3149.69	4489.99	3471.03	3776.55	4118.77	3632.17	4389.01	3500.24	4258.86	4591.05	3993.52	3255.82	3699.27	3592.45	4609.29	5377.03	4639.93	4515.64
12.26_1548.1331m/z	1548.13	12.2589			100 - 85.3 - 87.8 - 68	5177.47	6086.92	5996.39	6802.76	6104.77	6157.86	6795.02	6596.6	6671.23	6715.03	8373.27	6066.9	7248.37	6967.8	6564.35	6091.6	3608.14	4416.83	7870.61	6460.99	5737.3	5524.08	6288.17	4749.72	7547.11	5212.69	4807.44	7394.26	4967.63	5654.74	5791.76	5618.78	6991.05	3915.96	7506.16	6025.25	5998.21	4420.23	6997.27	4532.74	6140.02	7757.25	7201.9	7280.83
12.26_1549.6453m/z	1549.65	12.2589			100 - 89.2 - 53.3 - 61.6 - 58.7 - 42.8	3688.96	3694.58	3231.91	3560.61	3330.93	4086.18	4135.23	4214.55	4421.79	4362.23	4067.87	4223.53	3777.26	3866.37	3956.14	3359.61	1822.55	2811.27	4404.08	3979.77	3439.75	3341.47	3280.19	2897.6	4587.69	3057.73	2600.58	3942.86	3144.19	3293.13	2864.21	3290.39	3168.73	2416.17	3542.33	3256.22	3301.99	2384.51	3630.21	3547.72	3940.58	4649.75	4578.76	4514.7
12.26_1560.6413m/z	1560.64	12.2589			100 - 88.6 - 61.6 - 47.4 - 33.3 - 27 - 15.2 - 10.9	3601.61	3946.68	3254.55	4014.01	3528.3	4404.51	4456.75	4534.4	4557.23	4863.14	4515.31	4269.68	4145.11	3928.13	4203.76	3610.21	2210.7	3041.61	4751.8	4089.16	3559.03	3473.98	3622.31	3071.23	4863.86	3205.33	2803.46	4287.71	3113.04	3443.24	3116.73	3659.5	3268.26	2628.24	3528.89	3514.07	3544.58	2601.88	3875.49	3896.01	4364.48	4816.59	4792.6	4896.91
12.26_1561.1444m/z	1561.14	12.2589			100 - 80.4 - 65.2 - 53 - 43.2 - 37 - 29.3	5208.12	5134.71	4630.22	5286.16	5137.08	6130.4	5980.94	6097.45	6242.78	6482.75	5738.68	6135.42	5599.38	5619.27	5643.34	5247.75	3457.92	4236.12	6258.05	5872.71	4968.35	4931.9	5307.99	4325.53	6749.8	4498.85	3780.24	5668.66	4913.34	4788.19	4679.86	5026.1	4741.68	3767.52	4840.06	4691.69	4724.94	3794.98	5075.4	5154.69	5692.66	6670.32	6131.95	6632.76
12.35_796.1063m/z	796.106	12.3489			100 - 73.7	868.889	897.807	912.382	847.091	898.199	1098.13	1126.66	1220.01	1119.35	1127.87	975.268	1014.54	925.319	891.279	941.691	869.497	1117.23	832.242	1048.52	866.804	846.533	995.098	891.68	820.266	972.321	914.847	825.382	1061.09	753.662	898.893	843.756	867.05	1017.29	814.099	968.583	1045.76	824.053	750.117	990.362	1002.54	1244.35	1202.87	1346.8	1194.65
12.27_1072.3098m/z	1072.31	12.2718			97.7 - 100 - 88.7 - 57.2 - 34.7 - 21.9 - 10 - 4.36 - 1.91	9295.8	9975.05	8872.83	8500.14	14502.7	10036.6	10444.4	13902.3	19033.7	14744.1	1622.89	6643.5	3586.75	3882.54	522.356	3264.89	681.857	597.599	551.983	817.814	507.348	1725.05	841.166	943.951	1205.92	1794.77	489.163	806.715	2653.34	1541.88	882.458	4943.65	989.646	833.974	497.577	682.695	2679.97	3846.42	1250.51	2955.45	4103.15	805.912	4133.72	808.299
12.27_1168.3506m/z	1168.35	12.2718			100 - 62.6 - 56 - 46.5 - 33.4	4211.52	4100.09	3482.57	4250.84	3877.69	4192.26	4153.45	4086.08	4137.42	4431.79	4063.08	4230.06	4145.12	4381.24	4277	4152.83	2915.57	3805.12	4489.35	4324.95	4135.54	4256.24	3879.8	3730.48	4428	3958.9	3621.15	4007.23	4052.8	3959.24	3790.45	3883.39	3992.97	3387.67	4001.3	4051.77	3828.77	3338.63	4215.08	4164.56	4023.13	4309.58	4621.7	4179.4
12.30_781.5031n	782.51	12.2974	M+H, M+Na		100 - 46.2 - 7.68 - 6.16	985.633	1124.25	1099.73	1060.75	1009.32	1266.74	1265.97	1381.35	1318.4	1380.09	1387.39	1302.05	1254.73	1195.49	1296.55	1089.11	455.424	812.819	1228.17	1169.81	1135.49	1097.86	970.229	946.189	1404.74	1051.32	1037	1209.87	1057.29	1062.29	902.579	1008.19	1166.03	760.322	1271.34	990.488	1244.06	796.829	1066.33	1098.15	1340.65	1441.25	1486.11	1236.61
12.27_1225.8155n	1226.82	12.2718	M+H-H2O, M+H		100 - 98.4 - 95.5 - 69.2 - 33.3	12302	11976	10869.4	12105.7	11646.4	11164.4	11068.9	11136.5	11580.8	11206.9	12438.1	11820.3	12176.9	12267	11634.3	11617.7	11381.3	11983.5	11440.9	12063.6	10707	12576.7	11812.9	11674.3	12928.6	12148.7	11883.5	11363.7	12757.5	12210.6	11775.4	12384.4	11673.2	11293.1	11505.6	12323.2	11777.2	11552.1	11799	11670.4	12211.1	11065.1	12530	10806.2
12.27_1273.8294n	1256.83	12.2718	M+H-H2O, M+H		100 - 73.8 - 39.3 - 20.1 - 16	4310.08	4482.47	4022.51	4552.36	4378.64	3859.37	3823.39	3790.13	3857.11	4005.92	4448.3	3952.72	4387.74	4669.92	4086.23	4272.68	4149.48	4315.35	4083.96	4322.12	4235.92	4469.87	4273.13	4583.68	4361.38	4675.24	4767.25	4218.01	4567.16	4520.56	4517.98	4609.28	4497.04	4509.56	4279.32	4481.68	4446.94	4473.96	4511.06	4499.76	3816.31	3408.79	4238.78	3478.29
12.27_1435.0637n	1436.07	12.2718	M+H, M+Na		100 - 69.6 - 35.8 - 18	1194.27	1285.44	952.554	1272.61	1168	640.319	729.22	638.328	763.845	798.906	1363.23	886.813	1542.35	2203.48	1206.13	1260.69	486.209	1197.81	1917.79	1132.49	1240.6	1140.41	1145.36	1073.73	852.983	988.365	1082.66	1153.04	797.351	864.894	1326.94	933.94	1835.06	875.924	1441.35	1524.36	877.515	708.835	1515.33	518.066	688.939	899.013	849.545	729.553
12.28_747.6157n	770.605	12.2842	M+H, M+Na		100 - 55.1 - 24.7 - 9.34	47708.5	44888.1	41560	46711.7	44087.2	47418.6	47974.4	47731.8	48090.9	49550.9	44357.9	44912.8	46009.4	47223	46493	46257.5	33978.1	41217.7	46964.7	50473.6	42780.1	45803.8	39926.3	42244.5	44901	48523.6	39938.2	47985.2	42621.7	50914.5	43334.2	44682.9	49328.4	44936.4	44189.7	52876.6	41881.1	40130.8	48874.5	45080.7	51105.8	46535	53329.2	50786.7
13.08_746.7746m/z	746.775	13.0792			100 - 54.2 - 22.6 - 7.76	1082.4	1732.21	1558.88	1654.21	1340.86	4789.09	4715.88	4351.98	4084.88	4254.24	1486.32	2008.37	1020.11	1796.09	1719.85	2167.18	806.747	1820.25	1936.24	2186.03	2390.96	1509.26	1526.49	1062.22	1564.21	1334.01	1266.36	843.933	1047.91	1552.31	1304.61	2538.01	2061.6	1274.5	1173.7	893.903	1650.89	1588.86	1956.35	3871.52	4440.3	4573.09	5392.78	4124.3
12.30_1487.1022n	1510.09	12.2974	M+H, M+Na		99.1 - 100 - 63.9 - 35.8 - 49.3 - 42.5 - 32.5 - 8.41 - 10.4	30499.3	29379	26801.8	26353	27838.6	35537.6	34161.5	34663.1	36875.9	38480.8	36293	39176.8	36525	33017	33926	28289.8	13443.4	21328.4	40576.4	34088.9	28472.2	26710.3	24856	22168	40767.8	25975.6	20360.8	34828.7	26502.7	27565	23830.4	26777	26880	17879.1	33259.1	25857.6	26388.8	19729.9	29627.5	26509.7	34461	38094.5	37820.2	34545.2
12.28_799.0534m/z	799.053	12.2842			100 - 22.5	1196.58	821.969	767.295	1132	907.74	951.938	942.828	887.213	867.781	909.497	1055.82	736.146	785.993	839.566	1068.45	850.727	425.46	965.688	986.501	979.483	686.539	829.297	853.224	900.993	942.052	1132.63	993.46	807.336	1229.88	1053.56	845.805	910.121	823.358	919.932	886.021	936.591	951.651	802.029	720.543	1018.33	908.671	1043.3	1055.36	988.152
13.07_1284.1235m/z	1284.12	13.0667			91.4 - 100 - 55.6 - 35.3 - 17.8	3673.15	4366.39	4004.83	4055.55	3957.91	2833.32	2696.76	2370.33	2102.92	2127.71	5086.49	4166.8	5042.87	4116.62	4436.48	3952.88	3600.99	3850.23	4596.33	4250.53	4156.03	3752.1	3810.39	4725.04	4984.49	6855.55	3579.79	4277.39	5227.68	3520.8	3899.7	6806.02	4880.33	3946.46	3067.43	3937.27	3694.27	3137.59	3867.59	2283.57	2014.38	2436.54	2857.92	3881.99
12.28_1181.8512m/z	1181.85	12.2842			98.8 - 100 - 42.6	4917.6	4780.09	4875.74	4968.65	4825.84	4389.99	4278.46	4422.78	4638.54	4664.37	6563.61	4817.01	5329.27	6182.05	5230.76	4277.98	3687.59	4515.07	5485.27	4783.92	5604.47	5037.19	5146.39	4414.83	5124.98	4084.33	4505.86	4492.09	4866.89	4580.55	4899.87	4425.2	5444.99	4115.71	5031.68	4799.96	5276.09	4575.09	4558.04	3755.09	4736.97	5334.04	4565.5	4390.68
12.30_1075.0265n	1098.02	12.2974	M+H, M+Na		100 - 85.3 - 42.9 - 10.4	2456.65	2701.13	2436.4	2483.33	2583.86	2232.97	2269.35	2184.79	2161.93	2138.62	2619.65	2914.46	2467.82	2084.51	2238.75	2971.48	3244.41	2517.57	2879.03	2184.81	1968.91	1880.24	2305.09	2524.02	1766.42	1423.75	2020.06	3094.99	2230.87	1974.56	2780.27	2804.01	2847.3	3629.15	2814.17	3392.64	2422.44	2686.65	2697.81	2153.6	2004.21	2396.31	1817.82	2424.97
13.05_1172.1268n	1195.12	13.0539	M+H, M+Na		100 - 78.5 - 48.2 - 24.6 - 26.6 - 21.6 - 16 - 9.04	21108.7	22863	21248.1	20842.8	21958.3	33446.1	32724.4	30446.1	30014.4	29754.6	21238.4	31988.4	25154.9	17427.4	35214.4	26129.6	14381.3	24740.5	24602	27788.6	18335.1	17923.5	22467	21910.6	32443.6	21826.1	15711.1	24556.6	18113.5	16239.5	12858	26722.9	17514.9	19124.6	16044.8	15096.2	21693.2	20552.7	26184.3	29271.9	34648.1	29849.5	31093.5	29328.2
12.32_1456.1134m/z	1456.11	12.3237			100 - 89.3 - 50.8 - 23.8 - 14.7 - 11.5	2800.91	3007.55	2756.54	2590.45	2813.86	3118.18	2839.97	3147.1	3056.01	3007.18	3380.8	3556.58	3496.96	3426.27	3262.47	3067.87	2237.11	2332.85	3684.35	3464.29	2470.04	2753.27	2246.87	2422.18	3448.93	2929.31	2021.29	3094.28	2774.12	2807.77	2446.51	2744.3	3239.33	1789.6	3165.1	2740.71	2570.36	2524.77	2927.85	2143.26	3362.38	3044.59	3511.04	2823.89
13.04_1297.1060m/z	1297.11	13.041			100 - 97.1 - 70.7 - 36.3 - 14.4	1012	1222.23	1038.58	1196.56	1196.35	1060.6	1100.24	1068.86	842.283	961.824	827.402	1701.15	1416	818.621	1541.54	1015.02	1316.35	1365.94	873.443	976.104	579.391	696.961	1608.88	1146.32	3853.25	2483.63	512.07	788.662	570.073	405.353	350.386	2883.6	1123.23	322.582	653.597	565.823	983.15	434.322	1480.77	1100.4	881.02	1185.06	1607.05	1623.46
13.14_1519.3454m/z	1519.35	13.1399			100 - 94.2	816.361	766.108	668.36	619.072	669.88	741.63	672.761	625.985	582.123	573.821	641.589	1432.81	873.549	668.325	1152.79	916.545	160.849	1228.03	1219.27	1196.89	657.896	519.98	886.692	882.139	769.945	622.386	250.867	554.739	511.991	373.825	226.593	1410.15	369.947	540.359	386.489	245.832	761.302	379.617	1022.69	545.389	528.264	602.322	521.085	849.156
12.25_797.5932m/z	797.593	12.2467			83.3 - 100 - 50	37785.5	38091.9	37113.3	38417.4	38339.2	40946.5	42405.8	42704	44546.2	45582.6	39641.7	39769.5	39479.9	37665.2	39994.7	39772.7	37505.1	34339.4	41606.7	39927.4	39049.2	38585.4	37475.9	34947.3	40798.7	40337.1	33874.6	41464.9	37528.3	41764.1	35989.9	37836.4	38466.9	35484.4	39356.4	39714.6	37386.9	32966.5	39391.9	39200.2	45402.2	45970.8	47961.8	41081.7
12.04_817.6196n	818.627	12.038	M+H, M+Na		100 - 58.3 - 1.44	1269.25	1188.96	1294.38	1256.44	1254.53	2051.5	1872.41	2181.54	2169.61	2278.04	1082.41	1332.57	1236.83	1458.26	1213.92	1471.73	1423.96	1322.06	1399.07	1309.66	1251.38	1424.75	1146.86	1457.65	1264.06	1147.15	1196.89	1545.34	1514.2	1226.79	1038.46	1345.74	905.622	1115.37	1252.83	1361.59	1200.46	1197.75	1466.67	1737.37	1495.1	2147.42	2209.14	1678.71
12.05_766.5717m/z	766.572	12.0499			100 - 52.4 - 53.1 - 48.8 - 50.8 - 26.1	15027.9	14497.7	14967.3	14322.1	14756.7	13946.9	13731.2	14044.8	14139.5	14366.2	16836	16540.7	15952.4	15226.1	16693	15003.6	13192.9	13276.9	16769.3	16349.5	14408.7	13463.2	14359.6	14348.6	16490.3	14918.8	12481.5	16588.5	14166.2	13149.2	12516.9	14987.3	14659.7	12957.9	15913.9	15857	14879.4	11563.9	15329.6	10233	11981	15209.8	14301.4	13940.2
12.05_772.5314m/z	772.531	12.0499			100 - 22.3 - 3.15	1760.31	895.629	3020.71	907.745	1686.98	2331.91	1346.47	1635.2	1649.25	2154.38	1039.88	1612.93	1235.21	1582.71	2304.88	1454.53	3150.22	1706.02	1146.85	2556.26	1441.1	2347.39	2528.38	1682.43	2051.26	1135.46	2392.27	2798.83	1052.59	1433.73	898.254	1395.13	853.71	1338.01	1972.08	1503.84	969.194	926.468	1146.15	1107.3	1851.39	3019.2	1757.03	2066.21
12.05_794.5112m/z	794.511	12.0499			100 - 48.2	180.213	184.745	228.525	190.099	212.265	267.396	274.349	280.457	254.588	279.565	190.438	233.213	153.662	230.719	241.803	143.805	167.19	205.931	247.186	220.748	158.778	156.267	194.078	173.623	191.465	192.318	186.623	226.656	185.996	204.447	208	170.114	170.71	149.116	242.59	211.881	180.564	119.057	197.583	222.486	291.438	292.364	281.779	267.981
12.06_711.5572n	729.591	12.0621	M+H, M+NH4		100 - 49	13288.4	12822.8	12656.5	12545.4	12937.6	10300.6	10728.7	10736.8	10503.1	10929.5	14197.1	15905.4	12415.8	13512.6	15045.4	11823.3	12227.6	12432.7	15777	14298.5	13790.9	11248.3	12980.5	11393.8	15402.9	12043.3	9829.78	13979.5	13231.6	12165.8	11458.6	13538.3	12992.4	11556	12944.4	13237.3	12248.2	10555.7	11398.1	9465.11	9191.32	10064.4	10181.3	11632.7
12.06_747.5953m/z	747.595	12.0621			100 - 46.2 - 11.8	15173.7	15083.3	14846	14603	15436.5	17289.9	17031.6	17269.8	17177.6	17567.5	16233.5	15493.2	14864.5	16251.3	16650	14275.7	25798.4	13407.2	14985.6	13014.2	14808.6	13922.8	14025.4	12386.7	15008.7	16041.7	12870.5	15064.5	15345.3	16602.8	12135	17110.1	16702.1	14135.1	16853.6	14562.2	13110	12402.3	13375.1	13674	13918.6	18813.3	15720	16099.8
12.07_554.5509m/z	554.551	12.0739			100 - 36.5 - 7.81	13.8658	18.8595	20.6301	22.7065	20.1039	551.177	552.759	73.0484	22.1442	13.1424	15.974	43.7856	9.42593	21.0368	11.8247	5.87817	22.6407	17.7906	5.76006	3.68051	5.22256	3.74316	13.0576	10.0048	18.7357	11.3981	5.75594	3.42958	11.9142	7.59376	4.10248	8.98154	6.14601	22.0097	18.739	8.03011	10.1566	10.1799	11.5435	24.3468	6.34668	9.7943	74.4366	25.4941
12.07_760.4863m/z	760.486	12.0739			100 - 42.8	269.901	253.443	241.611	272.617	198.748	157.346	153.073	201.868	215.391	181.663	297.007	224.224	265.78	406.466	321.692	222.086	221.148	218.635	349.091	254.16	280.218	217.809	192.475	226.53	230.559	206.006	314.953	209.244	172.562	244.73	280.561	202.468	312.356	183.322	291.75	297.548	218.299	164.837	271.784	120.016	155.7	235.375	197.615	144.182
12.10_764.6124m/z	764.612	12.0977			100 - 49.1 - 2.38	461.007	397.273	418.447	325.231	435.531	684.812	540.204	602.818	561.29	673.386	365.389	378.346	439.789	381.521	473.303	700.593	357.34	437.339	403.364	359.775	296.103	449.276	254.27	414.913	360.697	297.688	361.945	413.98	522.293	297.786	303.638	426.893	190.903	456.873	426.012	352.775	377.436	393.721	525.69	294.372	531.174	530.549	404.666	423.817
13.30_1467.3787m/z	1467.38	13.2951			69 - 100 - 59.3 - 23.2 - 8.49	1621.62	1475.17	1185.4	1234.66	1338.46	744.224	765.165	695.332	519.421	495.781	1470.48	1485.57	1538.19	1541.58	1481.42	1167.76	1500.22	1243.67	1605.34	1478.02	1357.3	1196.18	1198.78	1339.98	1909.33	1347.67	805.596	1455.91	1489.7	1240.89	1326.9	1602.25	1249.8	1151.78	1260.2	1254.18	1254.95	1187.33	1168.04	533.861	476.995	774.208	642.71	775.048
13.31_748.1999m/z	748.2	13.3073			100 - 37.3	370.17	388.275	370.168	367.67	395.974	696.026	681.514	577.112	551.598	454.315	377.416	592.208	549.25	313.73	621.424	486.301	176.075	374.485	525.81	588.258	329.411	357.655	443.467	416.781	581.101	329.334	171.308	472.202	321.427	239.168	114.07	458.658	227.135	334.666	315.024	160.912	482.336	242.259	498.154	452.063	678.749	458.674	504.523	657.901
13.25_1475.3522m/z	1475.35	13.2463			81.8 - 100 - 58.1	1162.11	1090.34	919.892	969.411	1047.55	1713.32	1571.21	1354.45	1350.07	1283.82	1068.77	1743.25	1979.96	764.556	1772.05	1024.47	241.119	1117.16	1530.77	1646.01	801.686	810.461	1044.35	1252.12	1672.46	672.105	350.407	1097.27	696.356	557.344	255.27	1470.03	377.029	997.662	665.686	336.852	1305.01	707.52	1341.64	1088.26	1369.68	1130.96	1123.46	1451.92
13.25_797.2196m/z	797.22	13.2463			100 - 46.2	307.26	298.279	344.015	305.184	326.894	446.065	398.672	377.57	287.778	267.936	327.367	660.666	365.354	203.528	452.664	289.692	132.631	460.497	376.039	459.539	181.562	283.209	334.667	361.919	484.616	258.164	94.741	413.809	262.591	180.146	103.426	519.491	146.536	263.78	222.628	109.506	375.476	166.81	311.91	282.563	338.014	383.037	398.598	404.005
13.23_882.2852m/z	882.285	13.2343			100 - 70.9	295.771	310.995	364.58	338.058	343.614	272.121	284.051	220.648	191.508	153.291	368.341	378.18	416.009	501.986	230.291	307.233	146.487	298.538	483.268	485.156	441.003	432.477	355.091	325.14	247.422	375.182	248.177	260.565	349.164	311.018	346.554	402.657	503.272	298.255	304.385	583.255	404.728	219.086	347.768	227.594	187.046	243.7	281.994	300.841
12.12_735.5798n	718.577	12.1225	M+H-H2O, M+H		100 - 44 - 12.9 - 2.32 - 0.267 - 0.0183	21911.1	20909.9	21380.9	20004.3	21569.8	25309.5	23819	24404.5	24237.8	25612.6	21746.3	18502.6	31930.2	19734.1	20031.9	27585.1	32151.1	18832.9	16338.2	22980.4	20477	18471.1	13010.5	15842	16982.1	18049.9	16059.4	27057	18521.8	25462.8	22798.9	23629	12592.7	16637.5	22048.4	19330.7	18326.3	24014.7	29620.2	17242	18302.5	21603.1	21412.5	17476.7
12.12_1025.3007m/z	1025.3	12.1225			80.3 - 100 - 77.1 - 53.4 - 36 - 21.6 - 17.5	1601.89	1550.99	1257.58	1184.83	2141.53	1740.81	1666.03	2146.94	2475.71	1824.65	309.554	1100.11	613.061	585.03	188.265	550.043	182.231	214.523	233.073	256.39	217.443	302.408	223.909	289.739	291.461	426.39	218.12	241.186	457.819	385.67	313.838	765.009	230.508	263.749	157.48	221.943	501.099	628.928	311.858	535.457	637.396	187.315	670.904	189.072
13.21_1381.2813n	1399.32	13.2094	M+NH4, M+Na		80.4 - 100 - 49.6 - 19.3	7283.38	6495.8	5849.76	5552.77	6015.72	3617.61	3477.07	3135.36	2800.69	2554.41	6203.36	7375.6	6276.72	7211.27	6616.48	5794.74	6151.53	6227.06	7844.26	7044.94	7181.11	6017.88	5381.41	6405.22	7197.8	6278.92	4558.88	7136.41	7832.41	6036.07	5991.88	7172.09	5828.74	5894.55	5222.61	5334.84	5887.26	6171.41	5239.32	2351.6	1924.14	3072.19	2433.66	4373.32
12.13_1068.3682m/z	1068.37	12.1341			94.3 - 100 - 90.7 - 60.8 - 32.4	962.398	989.042	894.784	760.897	1389.94	994.394	961.18	1389.69	2094.85	1644.27	136.833	637.115	321.461	409.036	67.2632	320.306	61.4079	58.1456	87.7491	70.8097	72.6832	144.582	84.2803	129.658	83.4616	173.925	64.5098	80.4239	253.822	135.823	93.3578	442.815	106.732	123.618	76.8692	81.2385	232.178	314.59	104.328	274.749	414.29	69.9729	368.531	77.1346
12.15_414.7784m/z	414.778	12.1466			100 - 21.5	363.703	336.151	351.61	329.961	362.453	348.347	354.521	467.163	453.319	472.958	320.63	398.124	289.199	348.626	444.313	396.415	290.254	336.058	418.398	369.214	407.227	357.962	330.768	338.357	361.7	432.384	318.84	357.711	310.828	363.991	234.804	363.823	394.704	284.643	314.651	405.615	336.178	255.116	387.838	358.549	427.088	394.802	488.766	386.747
13.21_746.1847m/z	746.185	13.2094			45.7 - 100	554.849	571.255	566.893	518.445	609.759	981.892	966.762	874.624	743.406	714.118	544.094	962.52	884.661	426.798	891.968	623.289	201.949	638.598	784.369	823.425	517.967	516.52	619.325	684.559	751.929	405.197	252.756	581.075	391.222	423.567	163.05	760.897	293.39	525.825	437.171	250.679	881.316	373.644	700.209	735.918	876.628	628.671	688.172	834.566
13.19_1447.3204m/z	1447.32	13.188			100 - 92.6 - 91.9 - 69.8 - 38.2 - 18	1854.2	1714	1475.68	1374.63	1553.71	2716.66	2436.42	2192.86	2351.44	2139.92	1526.7	2403.6	3017.75	1522.94	2531.89	1991.22	365.955	1825.76	2126.74	2825.57	1805.55	1442.94	1671.97	1935.85	2609.65	1244.98	604.453	1575.15	939.575	1024.61	468.014	2334.25	782.849	1656.18	993.743	626.538	1994.24	1119.62	2183.52	1936.06	2390.5	1883.2	1752.53	2618.47
12.16_791.6343m/z	791.634	12.1591			100 - 32.6 - 11.3	1695.64	1607.77	1544.22	1660.22	1773.88	3941.19	3169.17	4705.09	4581.33	4834.43	1081.58	1629.37	1559.35	1260.02	1994.09	3161.29	1710.23	2226.81	1782.09	1442.78	1079.04	1686.15	1222.82	2198.08	1294.63	1125.82	1658.92	2177.26	2196.46	799.021	1214.8	2181.63	366.73	2275.97	2524.97	2105.38	1187.97	1945.27	2825.3	3304.24	5222.93	4330.26	2038.63	3991.61
13.25_919.3045m/z	919.304	13.2463			100	236.811	232.618	247.497	207.546	240.785	87.1379	74.061	81.9179	66.706	51.3263	201.372	211.015	159.199	458.283	151.667	197.176	45.7118	370.329	737.709	239.834	264.385	258.094	325.574	288.882	103.375	173.447	104.615	101.164	208.121	164.388	229.747	284.603	291.824	154.117	137.133	263.863	188.575	98.1215	415.844	69.6637	56.7254	76.9761	94.7938	116.931
12.17_357.3016m/z	357.302	12.1709			100 - 19.8	807.606	844.171	1040.2	921.279	895.411	995.655	748.149	1007.2	871.718	859.797	939.35	703.279	754.746	861.991	981.963	936.441	999.674	816.687	914.409	867.987	1041.61	899.33	825.795	912.842	863.011	944.056	866.027	939.094	799.122	975.479	673.783	825.155	991.781	939.882	978.221	1044.85	946.786	817.454	850.739	722.537	906.112	967.35	899.91	1019.2
12.03_722.5557m/z	722.556	12.0257			100 - 39.5 - 7.67	354.909	327.223	352.327	362.14	312.739	200.706	184.524	178.974	201.536	198.971	247.182	250.917	292.002	374.538	227.921	240.508	343.842	367.498	279.471	305.503	355.492	389.185	307.347	253.128	430.688	429.041	367.418	480.113	322.274	368.238	359.886	407.168	496.817	457.009	367.774	337.289	325.521	332.335	282.694	88.7484	198.749	280.171	193.434	141.645
12.00_370.3815n	393.371	12.0019	M+NH4, M+Na		100 - 42.4 - 0.25	3070.22	3225.73	3360.02	3281.71	3260.91	1271.13	1416.07	1483.98	1535.67	1546.53	3620.89	5823.54	4313.53	3107.7	3807.73	4126.81	2294.29	3785.1	4211.33	3152.81	2629.35	3756.61	4357.03	2156.61	2243.88	1543.32	4108.39	3008.79	1362.93	3118.27	3995.85	2377.59	4343.76	2482.47	2389.2	2225.15	4116.46	1574.15	3628.01	1186.69	1507.04	1377.75	1459.21	1728.01
11.89_884.4972m/z	884.497	11.8941			100 - 31.4	304.526	312.068	286.54	285.248	274.708	208.942	223.143	197.437	197.027	176.573	389.991	303.255	362.961	416.09	396.099	331.719	288.794	381.567	431.597	279.812	329.976	227.639	310.614	306.352	272.38	128.922	290.432	276.304	231.849	241.937	264.154	281.249	334.309	211.03	353.871	324.672	263.273	197.369	337.034	101.617	160.096	172.341	189.034	204.596
11.91_415.3254m/z	415.325	11.906			100 - 12.5	6.33885	20.6024	18.6102	21.3409	26.9703	79.4821	76.2242	90.6851	88.5838	75.515	12.0903	17.1514	28.5934	11.1696	22.762	27.5973	14.129	8.60753	24.3671	7.61958	11.41	19.149	25.2878	28.9193	28.1448	5.58978	12.7171	50.0428	19.4226	23.9804	11.519	24.3919	5.46648	24.8132	17.0654	41.1518	21.478	19.8007	34.8321	71.1006	31.1433	41.1792	57.112	48.6907
13.37_1209.1474m/z	1209.15	13.3664			100 - 58.6	497.564	428.791	479.832	430.273	482.025	316.479	323.002	295.43	281.994	315.194	353.932	1059.98	718.402	323.102	753.972	477.3	344.441	780.989	628.356	642.798	178.417	268.831	374.869	955.337	873.013	372.67	313.338	336.068	358.457	246.807	238.068	704.516	354.352	391.02	192.552	247.764	378.105	142.147	579.123	206.411	223.965	231.743	347.337	341.608
11.91_881.5152m/z	881.515	11.906			100 - 49.8	344.743	363.923	370.011	283.424	315.605	387.136	357.88	356.528	404.586	439.437	330.687	339.98	358.506	396.033	343.303	347.498	309.794	339.959	425.659	337.565	340.49	337.33	319.302	307.447	343.729	187.968	234.01	326.528	246.452	341.812	477.101	348.546	270.515	288.724	403.018	286.657	227.598	330.238	330.226	297.401	330.81	332.521	309.197	290.852
11.94_554.5510m/z	554.551	11.942			100 - 35.4 - 6.19	129.317	119.705	116.245	141.561	116.196	7.92952	7.31136	6.7415	3.63943	5.85789	10.6989	3206.08	8.18333	9.81927	8.85589	16.2356	9.14042	8.16883	12.6709	13.7192	18.4115	11.075	6.89953	12.2626	12.6837	8.34755	4.40822	6.93489	4.75109	6.84616	8.6813	9.82461	6.63988	12.3773	18.3434	8.82163	14.1123	13.2881	10.3777	4.62159	7.25607	10.5954	1.41209	4.65932
13.35_910.3174m/z	910.317	13.3547			100 - 60.8 - 17.7	1106.28	1023.97	1112.83	1088.53	1046.48	934.285	988.569	856.506	755.418	791.958	1407.43	1322.73	1143.4	1306.21	992.47	903.758	595.318	994.377	2108.31	1356.73	1106.28	1270.45	1177.9	1131.8	1227.97	975.254	586.303	1334.2	1326.26	976.735	1141.3	1135.58	1276.11	1151.33	1315.37	1381.36	1288.37	729.036	1102.41	763.167	877.217	1021.26	1057.52	1253.31
11.95_955.5132n	978.502	11.9544	M+H, M+Na		100 - 79.3 - 62.7 - 21.3 - 12.5 - 4.9	1278.55	1359.51	1390.49	1392.23	1174.46	1299.12	1137.65	1297.47	1309.96	1356.35	1276.14	1305.72	1456.56	1555.65	1553.46	1435.92	1195.55	1376.86	1638.7	1319.24	1549.86	1277.74	1381.44	1296.47	1354.61	1154.87	1507.11	1435.69	1004.33	1391.82	1357.34	1258.04	1517.77	1196.01	1483.93	1647.97	1112.91	997.483	1380.11	990.779	1235.03	1480.3	1342.8	1230.34
11.97_396.3709m/z	396.371	11.9661			100 - 17.8 - 3.57	338.203	388.775	423.214	385.04	379.393	280.177	307.589	310.016	353.11	316.125	433.713	433.298	380.017	357.193	406.377	407.332	332.888	309.438	440.725	352.006	397.802	376.117	416.032	328.987	366.256	454.71	268.748	398.095	525.239	383.548	386.275	397.408	501.826	384.231	485.11	368.11	384.028	367.34	453.784	249.127	289.543	272.616	310.012	325.864
13.35_858.8953m/z	858.895	13.3547			100 - 56.5 - 21.6 - 6.6	1450.75	1358.09	1342.48	1317.95	1437.59	3243.43	3028.26	2899.96	3024.23	2818.07	893.062	2374.45	2224.57	1694.13	2901.76	2014.84	1599.1	1351.6	1276.34	2222.45	1124.87	925.65	1756.55	1185.23	1799.9	1222.69	712.083	1179.06	744.829	766.768	782.586	2324.19	916.811	1247.18	902.104	789.846	1240.28	1470.58	1824.6	2454.04	3260.98	1994.43	2391.53	1702.95
11.98_398.7623m/z	398.762	11.9789			100 - 18.2	225.316	230.061	264.666	287.331	233.436	221.464	255.725	219.466	223.724	232.929	292.167	251.459	264.85	328.187	299.211	291.698	202.014	274.374	359.261	228.712	364.213	241.975	268.006	276.84	211.868	211.819	260.018	257.922	163.701	258.441	291.164	220.376	307.149	218.314	305.078	304.924	227.899	150.147	283.251	169.855	203.06	274.386	243.45	226.11
13.31_896.3010m/z	896.301	13.3073			100 - 54.9 - 18.9	804.504	769.043	896.226	795.609	874.245	618.347	602.174	507.802	435.457	451.74	966.987	807.239	934.9	1193.32	653.702	681.843	395.7	724.257	1472.15	1104.57	926.399	900.564	865.896	792.021	660.157	742.904	396.972	814.959	996.969	692.536	739.843	931.37	1187.83	835.753	890.694	1176.99	972.497	473.748	863.849	493.731	462.47	612.82	632.961	760.244
11.98_401.7706m/z	401.771	11.9789			100 - 13.5 - 0.171	879.582	907.152	921.881	929.552	879.693	891.99	934.899	997.379	1039.56	1035.8	1022.99	937.63	918.368	1069.34	1060.37	1023.03	785.159	979.134	1079.91	882.705	1111.79	880.881	991.28	996.629	879.414	716.923	985.263	1011.42	630.087	885.891	1022.13	883.564	1061.05	724.599	938.783	1133.83	851.694	592.323	981.42	821.608	887.526	1200.92	1125.15	979.719
11.98_770.0616m/z	770.062	11.9789			100 - 21.2	697.683	672.92	684.058	607.354	637.58	393.175	363.393	333.493	335.528	309.418	908.792	717.584	845.916	1087.78	853.404	681.622	424.26	699.568	1274.51	611.216	867.294	427.743	670.736	600.895	584.525	325.478	533.504	767.597	390.3	502.958	790.651	645.333	772.351	349.431	796.339	925.034	495.56	345.91	719.738	197.793	219.879	401.983	364.714	334.083
11.98_760.0338n	783.023	11.9789	M+NH4, M+Na		100 - 20.2 - 3.32	445.278	439.954	452.636	427.152	402.321	243.565	302.209	305.617	259.194	312.073	598.877	429.538	463.427	580.436	551.086	427.939	258.277	456.902	709.506	361.104	574.757	367.07	430.325	385.407	460.744	297.625	358.428	438.863	265.037	344.164	474.921	324.482	498.239	261.855	476.537	591.642	297.493	213.633	499.349	131.741	195.335	346.617	280.024	279.662
13.32_1478.3707m/z	1478.37	13.3191			100 - 17.5	407.419	405.973	365.276	357.524	368.912	685.187	680.759	546.044	523.06	520.615	511.953	698.186	668.054	277.874	766.559	482.979	115.83	354.641	581.828	692.979	275.592	323.785	406.864	482.125	619.212	307.569	150.362	538.538	321.35	194.894	104.552	587.765	154.152	356.325	306.103	107.886	505.087	270.683	567.926	443.226	582.187	473.692	465.521	635.8
11.98_813.5308n	796.527	11.9789	M+H-H2O, M+NH4		100 - 55.1 - 27.4 - 5.98 - 1.55 - 0.643	4892.96	4932.01	4976.05	4886.27	4784.9	4094.08	4093.78	4199.99	4382.19	4452.08	5917.4	4996.91	5433.46	6344.03	5851.31	5387.82	4108.83	5261.62	6810.7	4749.94	5925.91	4054.22	5017.68	4989.39	4997.34	3822.95	4996.8	5483.17	3604.99	4415.03	5260.22	4563.45	5462.78	3644.98	5170.35	6339.64	4208.63	3325.51	5237.29	3005.72	3552.96	5071.94	4310.55	4038.41
11.98_812.0390m/z	812.039	11.9789			100 - 9.63	207.167	208.636	210.25	219.065	206.678	125.096	134.645	111.36	110.88	116.716	244.501	210.571	222.48	298.863	245.556	202.382	130.128	206.095	324.6	198.579	269.407	139.73	210.976	176.845	179.494	94.0712	223.049	250.709	123.492	190.946	221.859	179.707	238.969	118.513	226.214	310.492	121.793	136.709	250.323	58.3739	74.9682	132.284	97.3886	134.668
13.31_1129.0849m/z	1129.08	13.3073			100 - 45.4	506.782	467.823	365.24	417.279	479.609	205.818	251.886	195.827	122.146	142.969	419.345	773.186	608.917	367.953	984.998	534.364	225.894	405.956	460.587	849.016	230.711	267.261	437.62	710.63	802.417	229.045	167.318	431.959	212.111	199.819	238.85	757.381	218.792	277.877	223.411	188.978	275.601	143.971	599.633	73.922	112.867	168.996	173.965	143.326
11.98_910.5119m/z	910.512	11.9789			100 - 57.3 - 21.7 - 14.9	854.04	902.871	907.59	904.064	840.134	674.931	675.641	667.266	628.466	620.72	986.159	906.502	980.465	1044.4	994.132	904.383	751.621	938.023	1098.65	839.838	1009.17	726.545	905.603	809.618	897.087	642.997	867.531	947.485	641.38	818.704	956.991	814.227	944.245	782.144	1077.09	1064.23	709.873	611.831	876.276	526.207	587.171	776.738	781.513	757.666
13.31_946.3278m/z	946.328	13.3073			100 - 68.2	470.742	425.738	523.248	493.27	546.365	219.451	201.288	146.289	150.52	152.947	442.385	485.733	401.702	923.381	321.866	312.044	211.027	605.263	1110.76	594.663	548.695	591.294	574.886	620.799	379.822	356.089	215.219	374.881	624.563	392.887	501.561	669.03	657.524	486.035	469.569	512.629	427.191	266.988	490.962	177.735	171.647	233.134	304.636	274.092
11.98_893.5415n	916.531	11.9789	M+H-H2O, M+H, M+Na		100 - 68.8 - 36.1 - 3.01	1500.7	1488.06	1477.6	1445.63	1397.52	1379.14	1246.25	1391.59	1444.72	1469.61	1653.68	1466.63	1548.76	1770.84	1748.34	1588.14	1314.85	1645.9	1781.54	1400.19	1764.33	1188.69	1634.15	1463.63	1448.81	1232.09	1624.1	1629.83	1265.8	1491.47	1655.85	1445.75	1605.15	1290.84	1611.53	1803.89	1270.95	1150.39	1584.28	1131.4	1321.56	1581.06	1458.64	1390
11.98_1155.7367n	1138.73	11.9789	M+H-H2O, M+H		100 - 71 - 44.5	1127.9	1120.28	1142.85	1126.71	1119.76	802.484	687.596	684.175	701.635	709.812	1493.38	1154.37	1364.83	1724.84	1409.86	1140.92	711.053	1162.99	2251.99	1083.91	1596.12	702.542	1097.09	962.781	1091.62	646.589	1040.08	1347.9	598.739	896.774	1202.62	1091.34	1373.47	586.286	1297.24	1652.16	793.257	491.521	1313.25	413.697	535.642	845.209	653.351	631.771
11.98_407.7677m/z	407.768	11.9789			100 - 13.2	126.726	136.922	142.713	140.333	134.126	116.356	159.763	126.112	137.413	129.185	164.867	111.389	130.897	158.648	191.489	178.163	108.965	143.368	184.409	127.682	182.158	128.867	142.375	166.365	127.82	104.358	124.443	155.156	102.518	127.764	157.812	137.152	165.721	115.888	152.566	162.187	120.434	96.9012	154.814	74.9938	119.892	150.556	143.149	185.891
13.19_783.2041m/z	783.204	13.188			100 - 73.2	664.459	657.289	636.431	676.774	642.738	879.256	877.968	710.027	596.079	622.251	654.461	1458.58	734.383	494.146	964.134	674.043	188.519	1279.94	1029.71	989.353	517.069	634.121	743.697	813.653	911.797	600.456	212.317	627.522	481.875	423.25	132.927	1202.37	437.285	452.448	417.37	196.737	770.246	343.889	872.39	665.741	702.056	806.737	756.228	886.027
12.17_388.2887m/z	388.289	12.1709			100 - 19.6	287.062	245.391	257.822	255.52	254.152	252.899	189.518	282.517	272.626	293.706	243.829	176.119	237.729	259.835	241.415	228.028	273.887	241.648	217.53	234.747	238.913	258.529	221.715	226.824	235.191	269.312	255.435	274.21	214.843	223.733	198.872	238.626	276.092	250.031	284.6	242.491	282.964	232.756	234.77	221.306	298.228	269.302	331.948	288.207
12.17_554.5463m/z	554.546	12.1709			100 - 40.4 - 10.4	23.1381	36.1947	34.3954	31.5226	40.4301	38.1958	123.94	612.807	537.948	470.838	40.6635	30.5953	38.1437	26.365	34.531	37.2256	29.2494	36.0282	34.7007	14.4693	41.516	28.6478	28.9552	31.5108	20.7794	35.6558	24.2387	41.2432	25.177	45.4315	24.0008	24.7083	28.9699	43.4298	28.103	33.8863	20.5778	23.2453	36.1688	33.601	31.115	31.8755	5003.76	43.2169
12.21_1151.8646m/z	1151.86	12.2088			100 - 56.8	1300.9	1240.09	1196.79	1279.94	1229.72	1483.6	1235.37	1494.38	1477.41	1592.05	1620.53	1338.24	1592.75	1631.43	1539.83	1388.06	1198.69	1337.24	1896.85	1481.31	1365.38	1334.27	1259.41	1105.6	1355.5	929.67	667.824	1342.19	975.717	933.539	1079.15	1203.11	1166.83	881.178	1257.01	1173.31	1094.07	850.154	1453.95	842.023	1538.99	1960.26	1360.84	1742.98
13.14_774.8044m/z	774.804	13.1399			100 - 36.7 - 15.6 - 4.08	524.952	658.946	604.012	537.259	680.673	1431.76	1497.7	1369.04	1291.56	1275.77	571.841	750.855	493.624	716.231	823.369	973.327	393.261	629.126	661.891	945.834	674.39	528.65	552.775	538.198	563.999	540.353	442.657	386.687	381.517	531.407	427.858	1101.32	612.083	459.973	429.136	391.737	666.327	683.876	765.36	1167.13	1267.39	1306.38	1170.53	985.858
12.21_1153.8290m/z	1153.83	12.2088			95 - 78.3 - 68.1 - 100 - 97	6855.71	6722.43	6426.11	6925.76	6624.26	7136.37	6631.56	7467.42	7616.7	7576.93	7988.59	6473.12	7381.64	7298.3	7570.88	7036.34	5791.38	6480.65	7683.9	6720.68	6968.03	6620.7	6218.88	6017.44	6887.01	6769.61	5593.59	6624.29	6392.6	6214.09	6293.73	6475.53	7232.43	5729.79	6939.27	6786.3	6233.93	5608.21	7038.67	6364.74	7512.2	7599.99	7767.91	7225.59
12.21_1157.7515n	1158.76	12.2088	M+H-H2O, M+H		100 - 83 - 37.2 - 7.86	7376.63	6474.84	6040.25	6735.9	6398.13	7069.76	6038.69	6662.51	7214.24	7410.47	7075.2	6197.5	7505.79	7688.35	7051.93	6816.36	6268.24	7083.86	7631.56	7251.72	7341.97	7315.78	6373.56	6392.55	6839.15	6014.48	5251.43	6036.11	6483.95	6016.53	5853.2	6661.03	6556.72	5801.89	6420.42	6583.86	6008.7	5460.84	7524.84	5789.81	6716.6	7119.04	7077.75	6822.79
12.21_1162.3566m/z	1162.36	12.2088			88.5 - 88.7 - 100 - 73.1 - 38.3 - 67.4	4654.96	4748.8	4279.27	5078.27	4709.61	4726.34	4599.48	5070.72	5375.41	5451.17	5543.78	4599.26	5492.74	5706.57	5442.99	5046.95	3935.77	5019.25	6266.97	5091.81	5226	5197.76	4846.69	4367.52	5082.25	3784.36	3585.58	4558.3	4064.08	3950.81	4309.5	4430.1	4644.4	3548.82	4740.47	4809.23	4123.74	3332.25	5519.45	3673.14	4917.97	5894.38	5253.39	5272.43
13.14_756.1803m/z	756.18	13.1399			100	319.093	344.74	317.078	316.42	356.926	272.622	226.606	210.824	177.554	192.315	273.916	414.527	365.014	373.352	448.001	499.268	95.9836	610.731	660.106	547.319	389.69	304.439	474.902	436.875	267.59	297.333	162.144	197.602	224.283	213.096	118.124	492.457	318.849	229.812	205.154	167.563	347.507	142.876	602.02	248.866	149.807	225.958	222.799	279.94
12.21_1162.8590m/z	1162.86	12.2088			100 - 56.5 - 94.6 - 40.6 - 43.1 - 49.3 - 34.1	5189.86	4805.51	3916.64	5274.79	4732.1	4699.69	4276.72	4673.26	5165.51	5382.23	4975.97	4556.26	5397.08	5690.64	5300.54	5249.35	4499.94	5308.82	6440.03	5287.12	5542.3	5403.95	4795.56	4501.95	4726.39	4029.87	3921.56	4593.71	4204.02	4133.9	4353.04	4640.76	4396.97	3881.64	4446.8	5132.26	3849.15	3295.36	5096.71	3870.42	5219.3	5331.59	4810.7	4735.85
12.21_1199.7976n	1200.8	12.2088	M+H-H2O, M+H		42.5 - 100 - 20.9 - 6.75 - 3.43	11903.3	9426.71	8698.97	7550.39	9247.61	11755.5	9201.54	9803.33	10373.2	11728.1	7343.93	12211.3	9095.15	9667.13	10806.9	9556.04	9391.91	10001.6	11342.4	11343.3	10774.5	10573.3	8254.88	9255.28	10348.8	9678.81	7295.66	9122.75	10227.6	9244.11	8204.78	10191.7	6985.04	9261.63	7820.69	8929.16	7229.29	7919.8	8545.55	12080.8	12162.7	9378.93	10437.9	8597.95
12.21_1248.8103m/z	1248.81	12.2088			97.6 - 100 - 62.4 - 32	1432.98	1461.95	1314.02	1512.79	1382.55	1477.21	1346.29	1511.17	1652.53	1624.99	1597.93	1284.65	1516.98	1496.56	1367.44	1439.25	1377.08	1435.28	1556.34	1481.42	1451.32	1521.84	1408.61	1308.58	1572.69	1378.6	1315.48	1310.91	1342.74	1300.85	1425.66	1443.37	1411.8	1405.58	1385.09	1439.54	1408.68	1240.26	1588.57	1426.76	1508.13	1612.44	1612.81	1506.99
12.21_1519.1564n	1542.15	12.2088	M+H-H2O, M+H, M+Na		100 - 88.1 - 53.6 - 37.4	16149	15147.5	14001.9	14392.5	14708.7	16235	15767.5	15939.9	17170.9	17848.5	19083.9	17804.2	18899.5	17964.4	17662.9	15240.8	11916.8	13632.2	22827.6	17181.7	15235.9	15192.6	14193.4	11895.8	18477.4	11508.4	8819.7	16690.7	12784.6	12214.5	12458.2	13970.6	13654.4	9994.85	15753.5	14149.4	12361.9	10109.1	16806.3	10428.2	15668.2	20132.6	15808.5	18897.5
12.21_1151.3618m/z	1151.36	12.2088			100 - 87.7 - 86.6 - 66.5 - 35.9 - 21.6	2700.79	2494.12	2565.27	2478.73	2506.81	2788.8	2497.78	2836.28	3158.48	3253.95	3357.09	2859.71	3055.51	3099.92	2995.98	2699.74	2198.69	2791.98	3351.14	2897.31	2956.88	2884.79	2653.1	2171.34	2855.01	2064.12	1589.34	2585.42	2222.18	2119.73	2206.58	2441.04	2685.16	1864.61	2546.36	2494.85	2361.86	1766.6	3043.95	1916.33	3010.94	3395.08	2940.17	3401.09
12.21_1545.1702n	1568.16	12.2088	M+H, M+Na		100 - 91.9 - 44.9 - 41.6	13370	12246	10967.9	11154	11726.7	13533.4	13031.5	13126.5	13478	14612.4	13640.9	15438.8	13798.9	13321.7	14806.3	12246.1	9525.44	10853.8	17020.3	14062.2	12375.7	11992.3	11634.7	9772.7	15604.8	8788.8	7104.98	13091.1	10302.3	9665.18	10259.4	11688.9	8843.27	8274.29	11728	10901.2	9711.32	8347.7	11940.3	10047.1	13272.5	15407.1	12855.5	14219
12.22_817.5520n	840.541	12.2216	M+H, M+Na		100 - 59.5 - 26.9	1889.73	1629.57	1571.1	1763.4	1741.19	1853.55	1507.24	1697.06	1758.12	1749.95	1560.44	1581.08	1790.99	1887.88	1650.05	1778.84	1879.25	1891.61	1820.5	1844.4	1847.08	1825.15	1703.96	1783.32	1642.87	1832.35	1793.08	1492.33	1862.61	1793.78	1756.47	1901.17	1680.71	1928.99	1745.27	1710.74	1521.75	1738.72	1755.07	1733.01	1732.12	1552.19	1818.06	1702.88
12.22_1175.8578m/z	1175.86	12.2216			100 - 47.5	1940.6	1780.68	1833.63	1993.03	1769.85	1776.18	1900.88	1951.7	1998.88	1860.26	2229.38	1863.61	2177.65	2098.64	2010.42	1937.08	1758.65	1962.63	2284.07	1854.29	1973.44	2112.91	1903.32	1684.61	1975.26	1568.09	1556.27	1993.63	1661.47	1631.74	1753.68	1822.56	1900.76	1507.73	1918.68	2018.26	1689.04	1455.43	1991.4	1559.28	1860.65	2124.2	2170.3	1970.1
12.23_1177.8762m/z	1177.88	12.2344			100 - 69.3 - 41 - 47.3	5763.03	5582.28	5345.61	5738.2	5749.22	6248.89	6317.94	6706.8	6736	6703.1	6391.94	6152.85	6121.99	6015.87	6327.5	6022.42	4521.95	5343.52	6429.38	6176.16	5698.36	5933.81	5846.87	5107.62	6532.38	5084.6	4844.49	5974.06	5419.96	5396.65	5444.98	5578.55	5464.19	4616.6	5733.46	5757.36	5554.32	4571.12	5756.09	5634.92	6607.33	6911.6	6865.47	6689.99
12.23_1188.3685m/z	1188.37	12.2344			89.7 - 100	3458.2	3342.79	3414.09	3697.28	3488.79	3775.91	3959.47	3912.85	3982.26	4150.62	3940.69	3801.42	3775.92	3596.3	4058.89	3731.41	2923.37	3403.94	4205.92	3794.6	3659.92	3762.01	3627.14	3100.8	3756.33	2941.62	2777.06	3642.84	3059.98	3113.17	3199.99	3438.8	3032.62	2831.16	3450.44	3460.69	3242.37	2774.81	3518.01	3475.4	4257.34	4219.11	4068.53	3872.55
12.23_1188.8687m/z	1188.87	12.2344			100 - 44.9	3274.45	3251.34	3222.85	3537.18	3368.43	3580.22	3619.3	3663.9	3871.22	4020.64	3802.56	3686.53	3571.99	3426.12	3755.74	3602.95	2814.35	3347.37	3936.1	3641	3547.94	3618.59	3234.76	3067.72	3644.28	2723.32	2647.26	3649.7	2958.8	2997.24	3100.37	3325.21	2902.16	2673.09	3340.53	3182.52	3188.69	2574.12	3492.9	3520.18	3934.08	3926.05	3961.9	3853
12.23_1528.1296m/z	1528.13	12.2344			62.5 - 55.1 - 100 - 91.1 - 77.7 - 55.7 - 75.3 - 68.2 - 68 - 51.7 - 41.2	33236.7	32400.3	30034.7	30176.3	31235.4	36344.2	35264.2	36139.7	38064	39133.6	37375.7	39964.4	37314.6	36346.6	35988.6	30838.3	18380.8	25149	43695.3	36643.4	31616.8	30316.7	28475.5	24762.9	42760.2	29736.6	22528.3	37845.1	29063.8	29691.2	28424.2	30358.5	30731.2	21720.6	34432.3	29661	28272.3	22524.9	34254.5	27922.2	35756.3	39893.6	38845.1	36113.1
13.13_1493.3256m/z	1493.33	13.128			100 - 25.3 - 14.5 - 6.52 - 3.37	548.456	586.825	650.377	544.849	674.903	381.365	420.259	324.689	297.14	330.662	444.005	665.585	703.295	660.591	749.255	919.484	123.574	1035.88	1164.16	994.09	476.075	438.129	835.38	968.054	609.737	499.93	134.526	499.522	299.051	248.716	166.641	1223.45	412.424	457.43	260.596	183.08	537.384	332.957	1049.09	416.66	256.476	320.581	234.482	500.889
12.23_1557.1648m/z	1557.16	12.2344			88.1 - 100 - 72.6 - 79.1	2479.06	1955.01	1850.01	1480.42	1848.27	2188.86	1762.25	1854.39	2026.44	2167.17	1807.28	2746.36	2039.52	2010.11	2109.98	1973.5	1698.63	2065.96	2785.75	2258.7	2203.35	2094.51	1768.17	1715.84	2103.82	1707.37	1293.93	1826.43	1743.52	1690.69	1650.17	1958.16	1455.7	1588.35	1572.3	1919.32	1316.75	1325.77	1898.64	1814.39	2233.54	1857.42	1864.86	1908.75
12.23_1570.6706m/z	1570.67	12.2344			94.8 - 100 - 72.4 - 57.5 - 40.9 - 25.1	3824.26	4148.55	3788.94	4127.12	3896.83	5220.2	5312.74	5388.82	5593.91	5935.45	4902.39	4996.44	4577.78	4087.41	4727.74	4136.33	2571.99	3206.27	5325.46	4845.29	4011.4	4023.93	4191.18	3240.16	5535.55	3314.91	2629.03	4809.6	3594.2	3591.8	3566.44	3984.26	3201.42	2800.77	4040.74	3583.33	3632.89	2924.55	4024.64	4284.68	5284.6	6355.2	5434.3	6311.94
12.25_734.6237m/z	734.624	12.2467			100 - 26.1 - 8.86 - 1.19 - 0.967	6409.59	7282.79	6877.96	8026	7208.07	5097.16	5442.78	5724.69	6400.3	5880.74	7026.15	5454.55	6719.28	6948.16	5993.56	6246.76	11041.4	6986.15	7327.1	6006.64	6553.56	7006	7185.53	5957.58	6093.66	8410.1	6986.58	8572.82	4637.95	7287.28	8471.08	6229.71	8159.52	7088.49	7224.2	7499.51	5663.62	7243.38	7424.16	5288.36	5257.68	5262.66	5935.66	6278.14
12.22_790.5754m/z	790.575	12.2216			100 - 33.1 - 5.91 - 1.8	41284.1	26832.8	19774.5	30796.6	28036.6	39269.4	30001.6	32951.2	35863.6	38675.4	28240.2	27124.3	25184.6	28204.7	36013.5	29309.7	19823.8	34050.8	36059.4	31333.7	23598.7	23833.4	23944.6	30963.4	28922.4	34194.1	25978.7	28550.4	35768.8	27474	26821.3	29928	18838.2	32422.9	26603.5	32011.3	19583.2	26420.4	26928.8	35519.2	33985.2	31978.4	30909.6	30243.7
12.21_1148.3675m/z	1148.37	12.2088			100 - 45.7 - 54.4	994.229	871.414	1027.61	1030.37	1013.19	1217.36	1089.98	1364.16	1547.85	1524.25	1195.14	984.341	1068.13	1188.85	1050.68	989.351	1074.6	953.416	1184.19	1057.16	1030	1047.24	956.826	765.54	1012.57	876.11	680.554	966.494	818.803	850.564	943.628	906.068	1012.85	759.052	1076.93	1015.35	846.339	719.791	1062.32	835.138	1320.41	1528.25	1369.23	1538.06
12.21_1147.8605m/z	1147.86	12.2088			100 - 70.8 - 66.9	940.101	902.973	933.975	1131.35	1041.26	1288.37	1147.53	1361.79	1511.7	1542.48	1174.95	1022.51	1093.7	1123.42	1155.28	957.126	1065.34	891.772	1285.35	1053.77	1118.69	953.045	976.535	870.26	1163.9	835.047	642.839	984.899	881.606	920.635	905.172	865.967	1022.67	851.248	990.173	1021.61	964.461	753.31	1080.78	799.71	1401.31	1509.6	1443.66	1520.48
12.21_912.5299m/z	912.53	12.2088			100 - 68.2 - 50.1 - 57.2 - 66.8 - 51.2	1255.08	1347.58	1175.9	1391.1	1378.12	1200.61	1091.79	1253.72	1252.46	1277.57	1438.52	1146.05	1330.62	1377.84	1352.12	1416.51	1482.21	1436.13	1340.08	1336.96	1383.06	1470.72	1448.9	1409.68	1290.86	1476.7	1410.93	1146.09	1327.45	1286.59	1442.86	1415.84	1452.92	1470.73	1364.96	1418.67	1414.06	1412.32	1471.73	1239.38	1180.49	1149.35	1387.44	1265.22
13.19_770.1958m/z	770.196	13.188			100 - 38.5 - 9.65	765.408	699.588	764.097	703.591	713.604	749.66	713.234	600.002	514.15	434.987	694.527	1437.32	794.007	607.673	1022.67	932.665	185.742	1393.41	1315.13	1158.28	617.655	663.372	827.087	1001.06	777.837	602.234	292.596	661.316	493.631	439.259	213.137	1158.68	476.517	554.75	476.06	272.588	872.768	360.906	1169.33	649.84	607.693	705.358	612.722	773.99
12.17_751.0812m/z	751.081	12.1709			100 - 46.7 - 20.2	300.009	261.489	265.566	274.814	289.827	337.085	189.885	341.151	337.324	312.929	309.121	299.003	323.859	299.011	320.789	269.835	407.865	229.608	334.478	325.799	295.128	274.676	211.043	217.78	298.299	312.269	186.397	339.75	215.963	271.613	209.509	275.028	314.09	322.379	313.461	317.862	276.655	235.511	311.306	195.87	299.995	362.52	362.346	412.49
13.19_733.1777m/z	733.178	13.188			100 - 71	565.838	527.488	513.999	540.272	496.655	971.285	946.21	708.517	639.913	673.852	517.942	806.488	975.791	498.621	773.434	712.612	153.724	687.547	657.004	944.591	624.798	547.192	557.128	621.226	641.66	449.585	264.328	460.907	361.454	445.431	129.785	697.907	290.718	549.432	426.28	217.171	768.779	391.551	779.106	675.346	731.319	617.951	568.939	832.562
12.17_768.5599n	769.567	12.1709	M+H-H2O, M+H		100 - 59.4 - 66.2	6593.58	5779.93	5289.06	4880.43	5556.84	6871.7	4995.49	6124.84	6480.89	6984.64	5030.08	5926.66	5463.04	6190.96	6384.21	5630.18	6325.25	5840.77	7157.47	6268.15	6059.24	5773.15	4532.76	5153.08	5788.96	6025.1	4021.74	5409.4	5405.53	5142.46	4411.98	5726.08	5329.04	5253.22	5775.63	5447.97	4448.21	4311.24	5696.96	4186.53	6793.56	7615.09	6412.1	6092.44
12.17_780.0710m/z	780.071	12.1709			100 - 56.6 - 28.5	1189.82	1124.32	1133.64	1194.71	1170.53	1418.72	1099.97	1586.49	1623.99	1613.7	1310.86	1342.2	1179.3	1282.91	1418.84	1288.85	1125.61	1127.42	1546.06	1319.56	1325.13	1178.1	1116.95	1048.48	1262.32	1109.62	819.569	1186.9	1089.37	1038.41	820.918	1168.67	1199.55	1070.94	1244.59	1193.83	1130.96	847.191	1326.48	979.171	1474.97	1692.91	1728.74	1777.7
12.17_821.5784m/z	821.578	12.1709			100 - 80.3 - 37.3	3100.7	3123.69	2984.94	3016.02	2996.58	3243.95	2728.16	3538.91	3665.28	3671.95	3121.95	2904.08	2932.24	3116.78	3230.94	3122.23	3097.25	2766.66	3340.44	3130.56	3178.74	2916.8	2715.44	2927.3	3238.6	3242.78	2503.97	2892.84	3146.38	2906.74	2380.78	3021.23	3207.15	3007.6	2872.03	3223.04	3035.13	2863.54	3102.18	2659.18	3462.2	3404.88	3735.75	3679.18
12.17_1119.4018m/z	1119.4	12.1709			93.7 - 100 - 43.3 - 46.2	570.141	658.991	509.004	675.204	646.77	739.079	535.8	785.85	855.577	869.242	629.113	522.223	582.395	630.254	708.882	566.943	804.819	573.696	619.137	563.04	601.271	607.711	508.391	422.14	581.486	702.676	551.882	556.55	612.444	605.585	492.931	639.246	664.598	623.766	599.57	659.986	593.974	572.379	603.898	520.91	756.268	807.013	899.731	780.942
12.18_184.0735m/z	184.073	12.1837			100 - 9.63	176.197	201.482	259.523	283.118	233.095	310.765	316.38	349.475	356.364	375.555	253.71	210.7	199.368	223.822	328.927	278.463	229.452	230.982	223.586	263.314	273.773	261.924	227.745	254.005	216.012	250.075	252.758	261.759	203.726	279.137	172.952	189.114	282.89	220.081	258.592	265.145	225.68	196.181	264.344	262.84	331.721	350.146	356.77	324.181
12.18_793.5776n	794.585	12.1837	M+H-H2O, M+H		52.5 - 65.7 - 100	10832.2	10734.6	10391.1	11135.2	11002.4	14056.7	13895.9	14636.9	15318.2	15195.6	12090.1	10536.1	11506.1	10286.8	12501.2	11519.5	12075.6	10180.7	11202.5	11839.5	9705.69	11580.9	10602.8	11161.5	13214.8	10883.4	9948.83	10845	11684.7	10556.2	9679.18	10877.9	10485.6	9327.99	10557	11358.6	10912.7	8716.05	10461.2	14036.7	13968.9	14991	16937.2	13916
12.18_1128.7778n	1111.77	12.1837	M+H-H2O, M+H		100 - 78.6 - 44.8 - 46.7 - 30.1 - 15.3 - 2.98	3724.64	3411.52	3451.82	3562.93	3759.46	4135.68	3483.19	4756.74	4718.3	4909.24	3781.97	3397.13	3871.97	4023.79	3908.22	3593.23	4578.62	3456.75	4358.26	3763.12	3819.76	3517.75	3264.86	3310.81	3984.78	4055.88	2771.15	3671.49	3476.93	3363.7	3237.12	3652.15	3877.29	3498.91	3841.23	3565.74	3522.94	3233.74	3806.62	3015.76	4359.91	4577.73	4779.82	4722.91
12.18_1171.8332m/z	1171.83	12.1837			100 - 99 - 75.8 - 79.9	1945.71	1714.44	1647.7	1725	1664.07	1938.81	1686.07	2158.95	2248.21	2150.53	1801.67	1735.49	1825.4	1808.35	1894.63	1748.65	2173.6	1869.47	2096.94	1763.67	1939.34	1752.27	1575.22	1687.06	1811.26	1880.71	1396.2	1827.39	1645.38	1618.05	1502.66	1698.88	1838.69	1641.38	1686.13	1725.38	1548.94	1535.9	1711.98	1556.87	1951.86	2157.87	2305.36	2297.57
12.20_402.7785m/z	402.778	12.196			100 - 21.7 - 2.05	115.894	137.151	183.944	126.714	107.293	182.419	164.537	166.908	191.128	188.071	175.209	93.1243	149.305	127.074	152.639	177.62	167.175	173.487	135.394	116.71	179.441	213.285	144.448	177.882	130.692	166.846	157.882	111.21	179.001	156.964	125.186	157.334	133.005	110.422	174.937	151.523	186.65	142.375	147.934	188.776	233.336	163.948	211.303	151.37
12.20_774.0843n	757.081	12.196	M+H-H2O, M+Na		100 - 56.3 - 3.95	932.667	930.044	945.574	995.906	882.683	1064.44	1032.12	1187.17	1219.12	1268.71	1057.8	948.653	1010.02	980.853	1057.64	994.37	1097.18	934.356	1195.01	989.999	1073.13	978.297	861.656	897.619	968.136	912.761	733.161	936.42	910.118	807.122	860.367	881.988	995.838	877.833	1084.29	1010.67	860.596	807.999	1011.84	801.733	1128.45	1335.31	1190.21	1229.07
12.20_768.0774m/z	768.077	12.196			100 - 57.6 - 31.8	2066.18	2092.48	2224.09	2227.33	2031.25	2620.76	2532.58	2895	3076.14	3142.7	2415.01	1698.02	2027.72	2319.09	2448.62	2210.22	2397.24	2034.36	2564.94	2255.38	2289.03	2127.41	2074.03	1885.51	2140.77	2097.35	1565.1	2196.62	1783.96	2005.83	1882.12	2057.73	2411.06	2028.54	2132.35	2242.79	2029.58	1622.74	2334	1932.34	2914.13	2981.57	3037.64	3089.21
12.20_1513.1658m/z	1513.17	12.196			100 - 90.4 - 66.8 - 49.9 - 58.5 - 51.2 - 51.1	1873.44	1780.97	1830.15	1837.36	1764.83	2139.12	1801.86	2140.86	2446.05	2530.13	2278.69	1919.08	2087.88	2110.38	1746.11	1762.93	1853.33	1594.63	2346.96	1987.07	1724.13	1729.29	1831.76	1329.22	2209.25	1480.33	1200.61	1507.19	1477.68	1609.77	1683.71	1723.01	1826.54	1318.17	1790.49	1742.22	1555.48	1416.12	2081.06	1258.14	2136.28	2473.02	2353.23	2714.22
12.21_414.3866n	397.383	12.2088	M+H-H2O, M+NH4		100 - 33.3 - 6.58 - 0.881	1645.69	1697.73	1749.45	1791.82	1764.9	984.244	1020.46	997.295	1016.64	974.871	1524.9	1499.51	1425.32	1412	1532.28	1278.8	1497.99	1727.68	1691.08	1340.73	1454.72	1460.31	1817.19	1011.67	1303.79	2305.59	1641.5	2790.21	1958.55	1509.97	2934.51	1333.02	2098.86	2798.22	2057.75	2537.14	1689.78	2891.32	1951.09	854.604	996.277	1056.39	1044.48	1269.92
12.21_772.0772m/z	772.077	12.2088			100 - 19.6	2078.29	2011.37	2042.69	1917.54	1978.3	2271.98	2098.92	2257.5	2429.26	2489.02	2500.77	2155.96	2420.22	2457.28	2341.12	2221.81	1927.19	2194.46	2882.18	2319.34	2178.43	2301.29	2159.14	1967.24	2206.95	1437.33	1301.35	2081.71	1770.07	1549.73	1654.06	1848.45	1895.47	1494.35	2032.05	2003.7	1817.75	1358.83	2330.29	1418.11	2422.52	2910.15	2277.73	2652.6
13.01_1165.0638m/z	1165.06	13.0137			100 - 83.9	1593.39	1475.43	1419.56	1427.34	1432.72	2095.46	2001.14	1805.38	1812.72	1858.2	850.308	2862.78	1861.92	828.825	3974.48	2728.94	335.595	2133.51	1911.42	3070.68	1529.68	786.615	2499.52	1672.44	2300.28	1400.54	535.312	1042.22	612.654	583.824	215.89	1912.56	710.558	827.911	393.603	236.758	1031.74	425.303	2746.29	1685.46	1179.27	788.782	889.251	2459.85
12.21_765.0359n	783.07	12.2088	M+H-H2O, M+NH4		100 - 24.2 - 65.4 - 36.3 - 8.58 - 1.35 - 1.35 - 0.607	8677.68	8693.74	9026.14	9486.83	8840.5	9974.39	9804.3	10489.9	10957.1	11021.4	10467.7	9083.73	9736.17	9777.98	10073.8	9725.29	8344.74	9258.79	10391	9884.87	9958.81	10065.3	9292.17	8966.47	9839.58	7498.1	7225.11	8760.03	7837.82	8150.93	8162.39	8760.98	8940.93	7355.13	9132.75	9302.65	8221.52	6975.58	9935.58	8439.36	10672.9	11663.6	11005.5	10769.4
13.14_1313.2179n	1331.25	13.1399	M+NH4, M+Na		95.1 - 100 - 52.2 - 18.6 - 2.47	22805.3	20615.6	20080.6	18217.5	20670.7	11711.8	11615.5	10343.8	9412.25	9272.86	20429.1	22306.8	21129.8	22842.9	20352.9	19047.7	18904.1	19849.1	23391.1	22794.7	21243.3	18401.6	17712.6	19649.3	23390.9	21068.7	15383.4	21749	23393.3	19752.5	19114.5	22042.2	19486.2	19751.1	18442.3	17382.7	18518.8	20139.2	17852.9	8229.85	6952.13	9863.6	8260.2	13336.3
13.14_1223.1394m/z	1223.14	13.1399			100 - 72.5 - 45.1 - 22.9 - 11.7 - 4.55	4159.93	4115.83	3773.3	3456.61	3878.4	10968.3	10862.3	10219.2	9811.29	9907.78	4119.79	10087	4600.52	1645.25	11874.9	5738.64	793.166	4629.9	3848.9	5797.47	1830.95	1941.68	4253.57	4419.42	7911.85	4233.49	1238.51	6028.45	2046.03	1323.53	898.692	6392.57	1604.15	2596.78	1469.16	806.477	4722.48	2039.91	5327.73	7813.09	11796.4	7401.37	6531.38	8020.84
12.21_804.6206m/z	804.621	12.2088			100 - 80.1 - 9.11 - 1.22	3321.53	3134.94	2941.96	3128.7	3239.16	2689.83	2535.29	2298.17	2141.83	2255.01	3388.88	2969.07	3566.49	3741.3	3180.23	3257.69	3200.43	3387.05	3736.48	3336.72	3034.42	3258.07	3143.36	3144.83	3442.83	3062.1	2619.59	3320.69	3151.95	2639.1	3049.49	3385.7	3106.66	2833.73	3213	2989.56	2876.99	2710.16	3325.27	2130.63	2176.77	2549.27	2343.3	2720.12
12.21_827.5665n	850.556	12.2088	M+H-H2O, M+Na		100 - 53.9 - 23.4 - 12.1 - 16.7	4080.44	3971.91	3877.91	4452.76	4155.18	3947.22	3749.06	4116.96	4633.17	4692.48	4333.24	3592.55	4343.79	4389.61	4350.48	4378.33	4458.15	4319.31	4392.49	4223.07	4415.93	4572.71	4324.91	4374.34	4153.3	3865.91	3802.42	3933.16	4024.98	3758.08	3793.73	4325.39	4281.7	3861.54	4061.73	4281.88	3993.5	3676.79	4396.07	3757.01	4334.24	4335.72	4433.53	4024.49
12.25_798.0923m/z	798.092	12.2467			100 - 27.5 - 2.18 - 2.08 - 0.577	8505.43	8707.13	8570.66	9212.95	8863.75	10547.9	10992	11476.7	12008.4	12605.8	9307.23	9580.96	8517.15	8306.87	9465.46	9166.76	7255.21	8485.67	8932.94	9555.19	9061.53	9398.79	9100.19	8578.99	9863.1	8936.34	8430.36	9512.41	8661.05	9436.99	8311.65	9043.14	8194.43	8479.34	8665.88	8781.36	8884.86	7890	9161.68	11939	12184	12309.4	12787.8	11465.2
12.86_910.7939m/z	910.794	12.8626			100 - 94.1	11152.2	10392.5	10395.1	9151.55	10185	5769.47	5472.44	4935.29	4837.55	4501.82	9574.95	9780.8	9901.37	10067.6	9172.75	10868.1	4101.91	12015.4	11351.4	11717.4	10890.5	10892.6	12387.5	12103.8	7691.15	5871.52	9174.17	9645.32	10483.1	10801.6	11759.9	10585.9	8799.88	11131.4	11551.6	9806.4	8251.39	9932.16	10299.9	4581.14	4862.68	5885.12	6562.94	5773.63
12.99_1579.4870n	1602.48	12.9896	M+NH4, M+Na		80 - 100 - 53.4 - 28.1 - 8.38	1637.82	1643.02	1498.68	1464.99	1574.35	925.384	862.381	607.431	572.463	477.147	1837.67	1696.02	1360.93	1163.31	1658.18	1387.49	1738	896.089	816.981	1205.49	771.244	691.78	951.709	1269.21	2194.65	2581.85	809.564	3437.28	1346.78	526.526	517.92	1660.15	695.426	610.234	1263.31	1045.71	1365.18	747.585	1472.59	813.336	455.629	443.493	477.046	1297.33
13.01_778.1862m/z	778.186	13.0137			100	255.673	264.294	280.531	258.33	237.291	247.632	254.66	205.623	188.015	148.13	292.942	1107.91	299.936	111.373	719.2	445.672	33.6895	243.81	333.481	527.978	68.1985	278.052	318.477	323.718	382.481	107.07	73.2614	204.551	397.053	100.239	139.401	312.589	95.8003	142.678	132.126	46.7918	309.397	66.122	252.445	68.131	133.958	78.3097	50.2461	206.148
12.63_635.6328m/z	635.633	12.6308			100 - 43	3007.11	2855.08	3604.11	3646.5	3608.6	7863.04	8554.94	8711.57	8683.72	9236.39	4947.54	3773.81	1751.18	2592.68	2687.46	4254.47	3378.85	3435	4356.55	3123.5	2833.37	3117.11	3174.11	2857.23	2227.45	2428.58	2340.2	1973.33	2338.57	1896	3447.86	2719.91	3475.1	4628.49	2898.27	4607.45	3143.13	1789.02	3330.13	7486.37	9279.38	8442.2	6193.16	9760.81
12.63_722.7368m/z	722.737	12.6308			100 - 44.7	563.258	658.499	583.745	447.591	462.427	1076.99	1041.26	952.347	1189.99	1096.62	681.583	764.683	460.884	489.28	513.416	718.807	748.153	594.582	739.095	472.223	459.063	709.215	638.585	559.534	487.854	534.575	509.184	452.538	308.83	519.192	747.122	586.706	555.595	787.253	509.786	544.35	548.91	541.168	596.621	1000.6	1297.72	1064.55	820.639	1211.34
12.90_1325.2015n	1343.24	12.9027	M+H, M+NH4, M+Na		99.3 - 100 - 60.2 - 22.7 - 9.65 - 0.208 - 0.524	21891.9	19338.6	17296.3	17489.9	19497.9	56934.1	55009.9	49671.3	49389.2	48231.2	17345.2	28637.5	14178.9	6628.46	44890.4	12398.3	121516	7233.41	3152.38	12202.4	5779.9	8503.53	13080.7	13902.5	78491.2	38764.8	10598.5	29663.4	4082.19	6177.72	2598.05	15030.7	13016	3404.68	12920.2	5514.12	11628	4392.33	5956.24	62881.5	51840.9	41569.8	50212.6	77117.3
12.63_957.7936m/z	957.794	12.6308			67.3 - 100 - 18.5	4009.24	6391.42	4214.96	4242.27	5707.45	4971.47	3730.24	4509.36	7540.06	5201.57	2748.27	5545.93	6349.29	6442.36	7960.66	6309.56	2263.25	8267.37	6277.58	6812.68	6984.86	4603.06	6819.86	6559.59	7047.97	5303.88	2574.6	5121.66	4203.22	4814.57	5139.54	6467.6	3509.07	5199.52	3665.51	5012.05	4013.84	4340.65	5160.15	4619.02	8703.42	3897.36	4559.3	5377.5
12.63_974.2976m/z	974.298	12.6308			99 - 100 - 42.5	534.045	610.393	510.208	510.016	807.775	246.516	461.664	452.196	594.63	439.393	82.4676	410.457	181.85	216.388	52.0485	153.789	123.77	79.8952	91.8865	61.493	46.6006	125.118	108.555	84.7227	109.345	107.103	63.0592	67.2588	184.781	142.616	82.3618	274.47	75.9745	80.4382	66.3934	85.4597	169.509	247.531	106.882	150.146	142.993	83.7465	132.584	68.7218
12.63_1323.8720m/z	1323.87	12.6308			100 - 65 - 29 - 14.8 - 6.51 - 3.12	428.509	509.241	674.502	606.639	582.691	280.674	599.861	653.71	912.819	954.676	103.924	223.284	127.434	185.364	101.337	154.114	195.741	159.112	110.955	126.264	121.946	99.352	156.053	163.315	361.513	92.1797	108.329	113.509	142.732	151.636	242.589	239.236	137.087	145.483	103.384	144.351	272.269	208.14	94.5347	188.836	153.201	109.808	113.63	87.9361
12.90_1322.1919n	1340.23	12.9027	M+H-H2O, M+NH4		85.2 - 100 - 68.2	2238.35	1796.67	1749.85	1642.76	1905.36	3425.92	3204.46	2946.83	2631.81	2720.68	1798.44	2619.81	1659.68	992.089	4189.83	1401.2	9960.65	854.38	577.564	1335.71	810.664	872.737	998.97	1411.61	5906.72	4865.17	1107.97	2733.73	616.155	849.822	406.138	1702.24	1878.01	453.879	1593.55	658.752	1068.79	626.285	718.008	4113.17	2368.81	2246.64	2557.66	4803.57
12.90_1227.0847m/z	1227.08	12.9027			100 - 63.7	465.382	353.701	326.354	267.53	330.418	480.344	439.852	364.473	380.427	392.321	387.413	509.999	410.391	266.131	289.035	306.02	289.355	234.925	477.594	397.489	243.744	370.326	350.559	217.097	267.615	207.55	154.471	210.247	417.154	329.54	320.794	405.202	180.581	302.321	361.625	317.225	373.855	463.406	304.06	301.2	410.201	378.96	470.955	319.746
12.63_1474.9773m/z	1474.98	12.6308			7.51 - 100 - 38.1	4772.17	4227.77	3553.13	3089.83	3258	6083.33	5937.14	5052.17	5137.35	4391.15	4494.86	7040.6	5506.25	4491.76	5237.16	4204.6	2646.6	3024.4	5304.2	5024.76	4385.16	3905.53	3665.51	3067.44	5376.9	3845.62	2582.59	5822.51	3185.61	4562.17	4910.55	4800.13	3152.09	4477.13	5298.19	2875.18	3839.44	5026.91	3734.14	4624.62	5512.67	5483.05	5086.78	5713.14
12.90_1042.9476n	1043.95	12.9027	M+H-H2O, M+H		100 - 92.1 - 45.4 - 19.6 - 2.38 - 1.59	3605.85	3246.89	3202.35	3205.89	3413.14	8605.35	8476.23	7962.48	8524.9	8601.05	3281.26	5261.24	2801.7	1773.42	7613.47	3088.55	15887.9	2276.66	1709.83	3328.3	1817.49	2058.08	2817.85	3057.79	10679.9	5818.58	1913.31	3914.76	1657.35	1864.1	1162.58	2954.13	2382.35	1222.29	2188.27	1363.34	2564.1	1199.88	1845.69	9743.49	9204.34	6521.86	8045.31	11541
12.64_893.7708n	911.805	12.644	M+H, M+NH4		100 - 53.2 - 49.5 - 42.7 - 21.3	10128.9	10787	10382.4	9819.89	10399.3	19318.1	20319.6	20644.1	22071.8	17300	9663.32	11634	10242.1	9719.09	13799.7	11561.9	7215.4	12674.2	12070.8	10992.5	10613.7	9028.93	12481.1	12238.9	14209	9482.49	7041.49	9307.18	10388.4	8239.35	8305.12	9952.45	7519.74	10276.3	8929.11	9851.7	13081.5	14072.9	10391	18428.6	26526.8	27787.7	26177.4	16347.9
12.66_681.6532m/z	681.653	12.657			86.4 - 100 - 48.3 - 8.26	7833.98	6936.97	5848.92	4174.69	4420.11	7325.64	8128.97	5682.06	8239.32	4911.8	5599.06	6402.55	5397.84	4657.35	6445.92	5507.67	9487.13	6001.46	6273.11	7432.97	4267.89	6273.61	6772.53	5591.58	7648.8	6927.85	4505.24	7345.23	3143.97	5531.5	5036.94	6291.18	3863.15	6897.95	6570.76	5868.53	4516.52	5423.3	4781.75	7007.49	9949.63	8288.11	6124.98	8625.83
12.66_724.7178m/z	724.718	12.657			100 - 34.8 - 17.2	2181.74	2127.88	2054.65	1916.52	2017.4	2996.74	3061.46	3156.85	3200.78	2711.24	2301.09	2298.68	1860.94	1741.27	2988.33	2407.03	3683.79	1882.52	2127.25	1716.92	1730.33	1963.43	2116.42	2002.05	2292.12	2906.02	1404.81	2065.98	1258.22	1738.27	1900.09	2249.95	1592.07	2311.15	2206.21	2147.48	1907.51	2067.88	1869.03	3377.83	3187.1	3458.57	2654.9	3109.86
12.66_738.7343m/z	738.734	12.657			100 - 28.1	595.355	563.937	569.432	609.667	563.631	965.514	1176.34	1240.83	1259.25	1112.58	681.05	622.616	504.604	430.816	781.663	722.263	819.833	552.762	583.333	547.817	527.6	643.575	561.627	607.913	680.994	748.31	537.402	565.467	322.321	517.108	632.152	561.776	459.359	720.72	573.268	737.704	530.02	599.279	526.608	1341.54	1146.96	1364.31	1020.31	1124.85
12.90_932.8896m/z	932.89	12.9027			100 - 66.8 - 80.4 - 45.6 - 17.3 - 6.46	93873	89039.8	92275.9	95074.3	94406	127568	128106	137010	150700	156787	116492	141496	76415.8	75740.8	140023	121057	61437.5	93315.2	103389	114090	69958.8	84441	98632.5	84839.5	110016	53567.1	50906.9	69610.4	79557.1	66466.1	64691.7	108644	53525.2	74008	61332.9	69290.5	107099	86009.4	118341	98315.2	166363	127401	156141	107282
12.66_802.6917m/z	802.692	12.657			100 - 59.9	3153.69	3421.55	3109.21	3187.71	3197.23	2951.79	3268.34	3086.64	3158.92	2846.63	1834.58	4832.78	2341.8	3429.92	6957.75	6433.05	1110.11	3409.14	3734.65	4395.51	2228.13	3092.4	4062	3569.48	3464.04	3265.2	2248.54	996.818	2051.15	2150.29	1721.66	5828.62	3239.32	1559.61	1589.4	2417.65	3367.79	1176.44	5491.23	2680.15	3193.57	2885.89	2244.34	2336
12.66_807.6497m/z	807.65	12.657			100 - 76.3	943.827	956.254	925.318	860.612	779.277	904.209	947.27	822.267	1045.93	803.4	276.441	1552.52	502.859	877.724	2063.66	1957.72	224.39	1023.02	1164.23	1331.11	660.851	986.414	1523.75	1024.9	897.369	901.369	439.034	224.699	517.739	458.169	359.973	1510.19	899.019	319.284	379.627	668.943	794.495	269.473	1708.78	681.714	1296.41	731.795	912.196	652.346
12.66_794.6247n	817.614	12.657	M+NH4, M+Na		65.5 - 43 - 100 - 2.77 - 1.46 - 0.174	21553.4	19187.4	16445.5	10425.8	9840.81	10753.3	12254.4	10483.1	14317.5	9846.81	7101.44	16107.5	14112	26948.2	19343.2	17587.6	5795.43	19649.5	21193.5	27826.9	18455.7	12413.6	23940.9	16144.3	12214.3	9264	11431.4	8450.49	6244.49	17987.9	16200.9	18854.1	13752.3	14901.4	11690.5	18543.5	13169.3	7207.12	11599.2	7501.14	14976.7	11658.2	9718.03	12923.9
12.66_997.8604m/z	997.86	12.657			100 - 94 - 56.7 - 38.5 - 21.3	5010.93	5061.53	4682.95	4494.75	4922.88	3392.07	3370.42	3203.53	3180.83	2765.53	3996.21	4945.68	6702.39	4962.59	5176.33	4996.44	4155.14	5280.98	6166.54	4559	6093.51	3922.22	4672.03	4354.74	6061.63	6382.2	3207.37	5175.03	4572.24	4329.33	5132.66	4591.52	5322.77	4754.67	5144.49	4658.55	3925.23	4430.5	4084.88	2572.76	3281.56	3150.95	2598.35	3399.3
12.66_1295.1962n	1296.2	12.657	M+H, M+NH4		100 - 81.8 - 40.2 - 13.7 - 4.11 - 1.72	1760.3	1541.07	1732.98	1746.36	1669.54	4649.23	4695.45	4712.82	4543.23	3679.87	2699.96	1881.43	1217.26	898.994	1419.82	2033.99	2643.37	1300.4	1610.41	1104.44	995.678	1662.97	1019.46	1382.4	864.708	829.255	401.001	1747.08	669.998	950.787	1569.69	2544.55	562.632	3751.14	1966.55	3262.83	2081.56	2567.29	2072.9	5216.97	3872.08	5460.09	2542.87	4176.99
12.90_839.8196m/z	839.82	12.9027			100 - 38.2 - 36.8	7498.9	6968.35	8967.5	9559.3	8587.62	12029.6	11251.5	11903.2	10018.7	11537.7	13182.9	11190.6	8942.64	9287.42	6614.35	7757.96	7148.29	6193.67	8951.83	9676.35	7757.4	8874.98	8425.07	4312.53	5720.79	3569.26	5429.72	4755.22	10760.1	8559.02	8254.74	8077.08	4588.55	8657.27	7809.36	9508.46	12553.9	12916.4	10691.5	8912.34	9424.76	10347.8	11592	8254.59
12.67_470.4937m/z	470.494	12.6694			100 - 34.1 - 7.05	966.313	961.424	940.378	945.895	958.238	1310.53	1222.21	1214.73	1127.05	882.849	1668.67	1274.29	944.013	1006.37	908.059	889.377	828.036	968.987	1290.08	1047.81	1033.65	1133.18	1105.05	822.013	1003.4	1010.2	709.815	715.646	835.193	787.516	999.698	907.348	843.476	813.805	1126.2	619.951	958.724	916.516	849.18	1176.59	891.101	1359.77	1308.09	1398.55
12.67_654.5818m/z	654.582	12.6694			100 - 38.3 - 52	5931.09	5723.48	5991.6	6185.36	5941.16	8475.02	8794.9	8516.16	8274.31	6600.14	5442.05	7015.71	3563.23	2558.72	16133.6	7724.61	21048.2	3774.01	3546.15	3697.85	2662.03	2821.27	5130.97	5033.39	10022.2	14967.2	3491.44	5181.87	2672.51	2656.99	2738.58	4535.44	4066.11	3556.65	5030.58	4386.36	5414.03	3720.27	4726.03	10226.8	10017.6	9068.18	9491.01	9088.67
12.68_819.7333n	842.723	12.6817	M+H-H2O, M+Na		100 - 55.5	8052.37	7906.73	7423.92	7493.69	8246.71	3926.89	4256.08	4050.63	4112.97	3446.8	7369.86	8428.08	7441.82	14267.8	12125.8	8671.15	2278.55	8738.16	7905.79	9387.31	6479.74	4994.67	8047.93	7583.1	7016.99	6279.22	5033.91	5723.81	4247.1	8387.63	5385.57	9502.35	9280.28	6690.9	5354.63	9258.91	15491.6	4882.27	8644.1	2715.14	4888.98	3769.91	2848.53	3801.95
12.68_847.6799m/z	847.68	12.6817			100 - 17.5	4232.06	5038.31	3126.53	3339.03	3971.31	2401.66	2692.59	1887.27	3276.74	3481.82	2616.35	3778.54	3791.07	5637.56	5813.06	3195.1	1058.74	4896.92	4293.51	4001.37	2973	4182.06	4064.86	4270.48	3885.99	3083.8	2409.34	2923.72	1509.75	4910.22	3671.44	4649.17	4269.82	3669.94	3415.78	5138.37	5855.39	2764.75	3364.39	875.417	4349.81	1308.22	1571.43	2451.8
12.69_779.6289n	797.663	12.6947	M+H, M+NH4		100 - 56.6 - 42.2	6115.57	6110.46	6587.95	6630.28	6525.83	4126.82	4226.32	4241.31	4188.33	3469.45	6744.76	7492.31	5653.92	8677.3	8096.92	8529.25	2039.86	6024.78	5688.3	9333.01	4928.06	5014.54	6041	7034.41	6285.82	3527.63	4592.56	3838.5	3827.79	4425.2	4507.05	5453.57	4250.67	4611.59	4268.89	5424.41	8652.9	3414.73	8940.28	1503.95	6168.86	3549.4	2944.13	3063.84
12.90_750.7128m/z	750.713	12.9027			100 - 56.1 - 46.2 - 26.5	2895.52	2807.78	2791.49	2623.48	2694.75	5539.58	5251.48	5165.19	5384.8	5504.3	2573.24	4506.27	2478.28	1373.46	5944.52	2751.38	9213.34	1651.82	1412.39	2460.08	980.086	1785.36	1988.18	2583.41	5998.55	3930.42	1822.32	2913.05	1243.22	1352.92	882.505	2295.39	1995.4	722.117	2083.64	1179.85	2206.72	930.908	1725.03	5911.24	5561.77	4378.93	6003.17	6752.4
12.63_442.4628m/z	442.463	12.6308			100 - 31.1 - 8.55 - 1.45	528.851	519.379	535.76	545.348	526.942	734.085	742.613	626.783	677.465	644.325	1043.59	492.352	374.881	493.575	406.277	469.072	546.783	450.256	555.891	480.327	514.778	584.184	1630.58	645.015	356.757	560.004	423.152	357.862	447.62	390.684	476.932	503.494	424.577	419.343	505.383	374.072	609.198	436.107	512.914	852.796	558.082	955.156	1005.95	913.926
12.90_1437.2103m/z	1437.21	12.9027			88.8 - 100	1048.51	880.131	797.841	773.659	906.366	378.753	310.669	286.173	254.701	268.746	548.273	945.516	987.358	1200.81	972.228	1367.59	152.808	862.216	1508.06	1028.3	734.868	872.041	1459.29	641.778	825.869	639.012	323	208.519	403.177	583.863	724.519	2158.23	1453.36	545.356	584.751	995.518	785.077	434.871	1340.38	391.146	225.561	250.311	321.256	465.976
12.62_1249.3527m/z	1249.35	12.6174			55.5 - 100	432.957	595.447	733.243	665.012	722.844	295.361	630.421	781.125	1056	1079.74	112.987	309.704	139.805	201.266	69.4332	126.982	131.456	110.36	108.26	71.941	83.9611	109.653	132.583	84.1294	144.864	91.9269	82.4987	109.857	180.954	99.5872	153.652	237.998	96.1505	77.7225	112.871	100.261	240.166	229.67	89.1308	146.323	174.043	91.8559	124.7	89.0029
12.62_1212.8437m/z	1212.84	12.6174			100 - 78.8 - 49.7 - 24.5 - 8.63 - 3.09	922.084	1230.04	1328.36	1125.57	1289.48	606.132	1261.13	1544.07	2130.33	1954.04	213.937	571.803	388.665	391.075	202.493	296.934	274.019	331.1	264.361	137.063	208.804	286.969	258.021	231.984	358.476	237.028	236.65	164.336	339.112	251.807	431.07	504.548	263.418	242.073	209.59	200.881	466.035	429.949	262.169	344.906	423.117	252.391	264.948	214.395
12.59_1228.1019m/z	1228.1	12.5924			100 - 68.7 - 53.2 - 32 - 14.5 - 7.41	1090.52	1234.75	970.181	1043.29	1031.71	2076.77	1906.07	1697.07	1693.4	1721.43	1767.7	967.008	838.921	1130.55	809.566	1218.87	1554.08	901.058	1343.79	1224.66	832.699	924.046	988.868	606.504	807.525	635.865	471.511	714.786	994.324	1154.11	1117.44	1167.63	448.221	1414.78	858.652	1009.95	1621.49	1085.05	1205.7	1277.16	1247.73	1546.76	731.125	1463.96
12.93_1000.9488m/z	1000.95	12.9284			100 - 73	5103.52	4853.35	4855.89	4747.13	5029.18	6075.53	6066.78	6400.52	7369.23	7595.53	6086.83	6029.21	4482.49	3713.58	6238.44	5134.56	4245.55	5132.17	4530.85	5347.59	3533.82	5033.36	5196.01	6316.8	6632	5699.14	4211.38	3922.32	3740.07	3704.84	2979.59	5730.01	4842.55	5193.83	4074.83	3975.67	5756.63	3497.47	4425.19	5196.42	11314.8	5547.32	8634.79	5284.84
12.93_737.1463m/z	737.146	12.9284			100 - 79.4 - 21.6	853.035	851.184	923.001	897.907	896.727	292.588	265.468	219.739	134.797	119.191	893.58	3035.34	1258.74	497.19	1965.02	2284.54	49.5147	1064.78	1245.99	1622.33	217.417	872.5	1134.14	1615.44	611.035	295.425	333.095	430.658	780.426	281.613	520.227	835.133	259.062	307.466	515.239	125.822	847.225	126.594	1329.23	119.941	186.54	91.8003	101.985	248.071
12.93_676.6150n	694.649	12.9284	M+NH4, M+Na		90.1 - 55.1 - 100 - 52.5 - 18.5 - 4.42	92115.2	94282.6	91926.9	91123	94462.3	118450	118452	106957	103142	96107.9	98602	155028	70688.9	41977.6	146351	82875.2	229944	51382.1	46692.1	74958.1	33929.5	38114.5	74091.5	64621.9	217613	169865	45897	144977	75137.8	42575.6	21539.8	83147.9	77961.5	26212.9	69744.5	50522	84380.9	39200.4	73049.2	119063	97510.8	89474.1	102889	155145
12.93_394.3601n	395.367	12.9284	M+H, M+NH4		100 - 33.4 - 0.533 - 0.0716	11947.6	12727.9	13555.4	14296.7	13514.3	21555.6	22357.1	20861.3	19688.8	19102.6	13502.8	20127.9	9613.86	4246.63	27799.2	14200.4	39193.9	6092.8	6643.91	7682.49	3667.23	3785.43	10019.8	9504.49	32944.2	37056.8	6307.08	18494.8	8917.18	4906.87	2435.45	13284.5	11671.4	3002.47	8157.32	6341.69	11688.9	4508.01	10825.7	23139.1	16246.1	16137.8	19767	27394.6
12.61_608.5713n	609.579	12.6057	M+H, M+NH4, M+Na		100 - 64.8 - 26 - 4.95 - 0.468	40081.1	41072.2	42011.2	42244.7	41180	76570.5	78621.6	81357.3	90575.1	89530.1	51658.1	46385.4	31347.7	36088.5	39689.3	45780.9	45471.6	37390.5	50438.4	39335.1	42522.6	41246.7	39183.8	35784.8	35719.9	33654.6	32011.6	36819.2	32323.1	37155.5	48379.9	44255.8	33041.6	55297.4	38921.9	49829.6	48867.7	46199.7	45270.5	70885.4	76946.7	83698.1	45286.2	79680.7
12.61_634.6253n	652.659	12.6057	M+H, M+NH4, M+Na		100 - 46.5	13419	14369.4	11868	11821.6	14918.2	26873.7	30996.3	24296.5	34178.7	25584	13533.7	13423.6	9067.99	8083.48	15181.9	12504.4	49307.2	10483	11626.5	10746.4	9372.61	10413.4	12602.9	10596.1	20803.9	24233.6	7200.3	12038.2	7934.99	8244.05	9991.64	10772.5	13794.7	12741.4	9452.19	13608.1	10509.6	7457.42	9398.83	34807.8	24274.1	25508.2	25332.7	34563.1
12.61_660.6218n	678.656	12.6057	M+H, M+NH4, M+Na		100 - 63.6 - 17.5	13181	12886.5	11796.1	11949	12991.6	30684.5	30950.3	29263.8	29933.3	28318.4	16021.9	14303.8	10018.2	12433.3	15711.4	11040.6	34000.7	9705.72	7308.42	12429.8	9959.33	14688.3	7587.26	10494.4	19365.1	17847.7	9111.68	13114.1	6612.73	9953.29	6249.37	13220.9	17748.4	9432.79	12213.2	9138.48	13153.1	8762.39	7725.12	37236.9	25717.3	29678.9	28366.8	34153
12.92_1339.2178n	1357.25	12.9155	M+NH4, M+Na		95.3 - 100 - 64.2 - 31.2 - 22.6	7757.15	7026.59	6353.06	6019.36	7019.8	12353.2	12318.7	10862.4	10347.7	10381.7	7172.21	13799.5	6236.4	2317.26	19569.9	5552.34	39374.6	2569.72	1462.86	5107.92	1663.86	1540.27	3636.97	5514.2	31807.9	16696.2	2713.2	12720.4	2839.97	1831.56	694.505	6383.39	4542.36	779.541	4352.9	1721.94	4040.78	1268.8	2858.03	12258.3	9932.5	8494.04	10020.7	18589.7
12.92_1320.2330m/z	1320.23	12.9155			100 - 34.4 - 26.3 - 5.54	569.149	526.076	650.126	601.782	616.785	338.918	305.122	294.882	208.121	296.733	349.37	707.014	529.377	280.129	1065.24	330	2880.36	232.258	134.418	427.737	227.127	196.69	1732.77	385.582	2591.99	2698.02	439.921	985.225	154.847	210.868	110.12	332.611	691.496	110.453	530.903	284.282	267.255	176.352	257.392	389.777	243.988	257.654	256.65	549.691
12.61_1138.3237m/z	1138.32	12.6057			64.4 - 100 - 72.1 - 15.3	1348.26	1769.32	1643.46	1768.08	2075.89	893.397	1805.53	2403.33	3320.56	2943.22	323.539	850.27	589.457	530.647	231.088	374.384	379.289	297.549	296.154	305.226	219.536	380.022	288.497	306.634	395.879	379.875	259.369	279.684	517.293	365.152	472.802	706.33	337.127	348.373	281.881	314.912	615.067	611.097	307.934	612.638	633.392	260.037	550.082	289.864
12.61_1161.0226n	1162.03	12.6057	M+H-H2O, M+H		100 - 73.8 - 43.8 - 20.3 - 13.1 - 0.819	5019.7	5385.65	5506	4999.79	4974.92	7150.9	7468.54	7056.55	7648.25	7518.96	5588.85	5316.39	4401.59	4600.91	4881.16	6001.41	6077.8	4758.81	5536.58	4972.63	4549.14	5018.06	4736.04	4808.07	4777.79	3902.36	4456.31	5199.61	4503.92	4416.09	5984.7	5751.76	4159.72	6425.3	5190.79	6094.72	5611.37	6009.6	5620.55	7399.81	6863.11	7545.5	4596.57	7959.51
12.61_1175.3353m/z	1175.34	12.6057			86.6 - 100 - 48.1 - 21.7	1203.58	1492.81	1515.99	1562.08	1797.36	757.404	1617.72	2162.31	2853.13	2562.6	270.4	751.409	542.547	486.536	156.54	338.338	388.74	297.029	260.631	226.49	221.611	300.537	219.252	312.183	369.667	260.222	238.769	228.638	437.8	362.898	399.745	670.271	315.681	234.881	249.306	238.437	574.553	506.452	267.831	525.931	511.725	234.093	428.276	219.595
12.69_899.7147m/z	899.715	12.6947			100 - 17.1 - 19.9 - 6.05	9467.61	10975.1	7633.23	8029.9	9984.57	5818.95	4999.21	5461.46	6787.19	5586.49	6618.44	9324.19	13480.5	6056.09	12768.4	11396.6	4644.08	14255.4	12628.4	9553.83	8552.77	7773.35	11989	15128.8	17950.8	12559.7	3999.15	7045.93	10231	7011.72	4394.97	8367.16	6012.42	6297.97	5798.08	6205.67	8197.47	5486.06	7304.78	4220.42	8229.92	5576.27	5418.32	5830.81
12.92_1057.9687m/z	1057.97	12.9155			96.4 - 100 - 72.7 - 94.8 - 17.2 - 12.2	2759.66	2560.2	2391.45	2244.87	2407.14	3680.45	3689.29	3383.53	3834.4	3697.59	2429.02	3652.55	2432.04	1608.59	4698.29	2322.24	8763.38	1772.13	1666.15	2558.64	1487.78	1523.02	2293.4	2338.89	7244.39	4813.18	1605.13	3193.06	1701.81	1746.84	1184.73	2232.71	1949.31	1331.29	1857.18	1444.57	2089.94	1320.91	1853.21	3624.13	3885.07	3025.56	3451.67	4608.84
12.90_1681.5982m/z	1681.6	12.9027			89.8 - 100 - 65.7 - 38.5 - 20.9	2335.99	1853.37	1521.08	1508.31	1806.44	5627.68	5044.04	4064.47	3489.99	3413.04	3769.44	2610.12	1634.65	2559.96	999.671	1495.05	1014.1	914.677	3281.76	1739.67	1154.11	2169.38	1054.18	462.203	1088.82	426.56	411.671	709.656	3721.97	1592.04	2113.4	2427.64	337.844	2433.28	1156.06	1686.69	4620.13	5778.45	2627.13	2096.6	2989.04	4344.5	5547.89	1955.12
12.61_1235.1838m/z	1235.18	12.6057			100 - 65.9 - 29.7	127.363	128.95	161.736	98.7897	129.348	491.984	492.699	412.997	300.7	338.168	175.851	127.194	30.666	137.858	81.3362	153.318	213.746	105.981	258.649	95.0027	88.5639	74.2836	66.3085	73.5318	73.394	54.9891	62.6666	118.094	68.0292	57.3977	167.942	188.331	53.6174	259.962	143.359	185.355	202.837	195.378	158.456	265.348	198.266	305.038	57.9577	448.944
12.61_1239.1303n	1240.14	12.6057	M+H-H2O, M+H		100 - 76.7 - 38.2 - 9.03 - 8.9 - 5.99 - 2.98 - 1.63	2761.49	2869.66	2977.97	2767.66	2990.61	8019.24	8144.17	7542.79	7163.59	7113.56	4040.2	3172.25	1573.58	2741.66	2561.1	3110.15	3534.8	2368.68	3880.84	2114.2	2783.34	2052.18	2627.53	1937.9	2187.71	1494.32	1728.52	2346.88	2459.98	1659.96	3045.13	3313.24	1697.08	5563.26	2850.5	4297.79	3724.49	3467.56	3294.31	6286.78	4940.92	7254.34	2254.27	8689.58
12.61_1233.1462n	1256.14	12.6057	M+NH4, M+Na		100 - 85.3 - 41.3 - 11.4 - 3.38	6019.52	5480.26	5301.62	5129.31	5489.91	10789.4	10137.8	9814.88	9308	9055.88	7241.12	4480.25	3040.33	4899.01	3265.29	5072.55	6926.08	3894.96	7011.19	4314.01	4454.36	5217.67	4877.02	3152.16	4070.57	3927.31	2986.86	4710.61	5087.3	4067.75	5721.11	5855.3	2467.12	9435.72	4496.52	5995.76	8675.22	6997.79	5011.43	8443.4	6610.08	9594.24	3050.1	9078.83
12.61_1267.1756m/z	1267.18	12.6057			71.6 - 100 - 61.3 - 34.9 - 19.4 - 8.09	1550.15	1397.67	1415.72	1368.73	1413.68	2752.72	2955.9	2671.84	2619.41	2619.34	2077.32	1231.84	1034.6	1326.55	1108.57	1502.9	2108.69	1323.57	1879.73	1180.83	1149.27	1434.76	1741.52	978.37	1074.5	1102.66	707.268	1027.16	1665.09	1014.07	1364.94	1630.11	675.727	2608.02	1247.09	1744.28	2125.54	1629.98	1254.86	2386.62	2170.99	2820.31	1147.09	2590.85
12.61_1282.1572m/z	1282.16	12.6057			100 - 84 - 98.2 - 60.4	1115.17	1054.09	1012.79	926.376	966.298	1679.5	1689.05	1502.76	1476.67	1435.93	1463.01	806.877	644.556	789.509	752.297	862.508	1872.27	838.919	1098.49	845.37	658.672	1155.31	1054.85	755.384	767.81	993.709	590.808	833.749	745.129	705.034	813.328	1086.72	618.889	1916.56	828.079	1012.9	1387.28	978.686	753.509	1469.98	1475.41	1591.78	946.475	1543.25
12.61_1296.1327m/z	1296.13	12.6057			100 - 86.5 - 98.6 - 71.9	573.079	718.036	535.264	464.217	523.219	649.736	675.19	542.014	598.215	531.099	510.934	691.162	536.354	803.57	537.003	476.06	489.649	576.789	669.838	623.16	481.915	699.885	577.33	419.171	637.589	527.046	693.322	738.319	431.547	724.113	725.101	590.849	383.037	740.673	488.129	377.3	650.356	1046.53	506.49	459.457	868.308	672.581	285.995	682.607
12.90_1655.5822m/z	1655.58	12.9027			43.8 - 100 - 46.1 - 24.4 - 5.71	384.875	318.183	379.986	367.214	375.996	1076.57	803.658	790.282	446.647	613.685	862.096	876.883	432.003	489.904	222.691	342.836	207.907	174.662	467.333	506.361	267.326	378.529	394.498	99.1302	276.078	101.909	160.24	139.803	732.723	341.516	415.348	512.585	107.149	502.001	311.569	389.665	902.135	1233.51	642.266	245.686	463.447	692.179	786.266	332.645
12.90_1530.3814m/z	1530.38	12.9027			73.9 - 100 - 60.1 - 27.1	2818.29	2259.27	2182.84	2038.62	2274.38	2065.81	1820.62	1361.26	1063.61	1017.95	2520.57	2108.68	2067.13	2555.66	1556.18	1858.5	2002.8	1527.61	1209.31	1778.18	1844.92	2147.97	1178.22	1624.79	2159.86	1489	1218.06	1892.69	1581.5	1762.76	1541.8	2508.54	1279.29	1736.76	1980.14	1853.96	2403.98	2174.48	1833.06	2019.95	961.002	1186.24	1202.35	1802.99
12.62_652.6264m/z	652.626	12.6174			97.6 - 100	3958.2	3859.91	3727.23	3497.72	3824.84	6544.67	6405.98	6093.63	6299.93	6185.27	4901.3	4394.82	2976.51	3105.29	3426.42	4008.64	6670.33	3558.11	4959.15	3655.08	3438.27	3891.21	3745.24	3458.15	3479.1	3782.36	2715.1	3068.79	2345.36	2664.26	4003.97	4241	3193.37	6234.09	3422.8	4020.43	3955.87	3698.72	3550.28	5937.94	6583.15	6407.83	3787.41	6835.5
12.90_1504.3649m/z	1504.36	12.9027			70.1 - 100 - 25.7	1082.91	860.238	915.344	863.194	975.533	796.911	670.461	498.41	372.201	432.732	1015.71	1361.57	1121.95	902.659	703.052	740.19	661.745	541.54	625.04	1085	787.569	860.131	722.504	560.195	755.343	476.192	422.621	655.563	790.73	773.616	573.49	987.988	426.608	689.887	826.705	696.63	760.966	956.445	787.526	601.826	361.336	438.332	469.273	680.945
12.62_960.8266m/z	960.827	12.6174			100 - 37.3 - 30.8 - 4.09 - 0.962	43301.1	43582.4	40727.3	38878.4	41947.9	52340.6	51741.2	54757.5	60254.2	62149.7	43210.5	59858.2	37021.4	36466.9	63304.8	53588.9	23143.1	46783.2	41884.5	50922	37525.9	36170.4	46693.7	43995.5	52258.2	27669.6	23407	33894.8	36863.6	30662.4	29119.5	45568.4	26401.8	35288.3	32472.2	30155.2	47171	34142.9	44079.6	35187.5	89381	58294.6	59088.9	45287.6
12.62_1212.3424m/z	1212.34	12.6174			100 - 98.7	566.401	793.031	810.219	803.904	912.359	360.421	769.666	978.852	1527.16	1291.47	115.886	346.197	232.215	246.744	72.6584	163.06	141.139	122.603	144.153	113.962	113.139	154.371	133.821	134.476	166.333	125.32	108.532	112.234	171.969	137.457	175.956	303.29	157.563	119.877	101.334	118.527	289.855	270.776	119.432	236.066	268.066	116.481	142.628	98.2184
12.61_1175.8330m/z	1175.83	12.6057			100 - 68.3	723.676	880.346	993.886	993.796	1169.16	476.861	1033.5	1405.33	1749.43	1689.23	158.986	411.749	298.835	265.981	148.842	231.275	214.746	202.169	132.761	124.784	160.97	197.832	180.7	184.405	236.68	171.347	145.261	135.166	287.912	176.878	238.123	388.027	167.335	152.284	151.405	129.256	313.034	291.094	207.273	302.446	344.805	172.426	253.366	168.886
12.71_197.0810m/z	197.081	12.7077			100 - 11.8	250.026	273.202	348.428	335.686	314.136	456.296	487.873	512.12	574.917	420.02	320.561	426.66	260.567	264.381	331.697	263.549	238.071	396.548	365.336	389.088	397.828	292.748	331.243	384.398	237.119	272.304	289.988	296.757	230.19	406.702	276.052	359.953	437.617	379.263	268.839	253.947	277.074	180.389	293.58	481.684	440.134	559.923	572.02	625.149
12.90_563.5400m/z	563.54	12.9027			100 - 43.5 - 53.3	2276.28	2255.06	2410.13	2609.94	2422.22	5459.94	5697.93	5783.17	5909.45	5976.11	3086.79	2375.29	1730.97	2107.35	2170.32	2322.18	2312.97	1796.6	2164.74	1956.17	2043.08	2846.62	1940.06	1349.42	1609.15	1744.35	1301.36	1661.74	2085	2373.27	5333.05	2437.45	1759.24	2689.44	1919.4	2755.42	3736.95	3168.84	2987.03	5282.69	5297.45	5397.77	6870.75	4043.7
12.71_839.6565m/z	839.656	12.7077			100 - 49.4	3389.28	3511.18	3589.54	3774.4	3965.98	2404.26	2340.59	2238.66	2037.85	1642.14	2804.67	3339.57	3626.54	5472.24	3187.77	4075.89	1022.61	3956.94	3684.07	4097.21	3835.56	2720.77	3739.26	3553.6	2456.72	2092.37	3497.45	2165.75	2468.72	3697.41	3884.02	4139.73	3905.69	3399.43	3006.29	5422.34	3963.57	2152.88	4214.26	1162.94	2096.89	1569.86	1461.04	1875.55
12.78_1661.4763n	1679.51	12.7849	M+NH4, M+Na		94.4 - 100 - 74.5 - 41.8 - 27.5	13756.9	10795.6	10696.6	10062.9	11261.9	5349.67	4741.84	3832.31	2326.41	2208.42	11312.8	19797	12283.2	17413.8	22296.8	22670.3	699.298	12375	15662.5	18878.8	6926.7	6557.22	13973.8	12197.5	12240.4	1639.79	2794.93	4394.75	7846.89	2937.9	3734.7	14577.6	3260.58	6602.7	5788.94	6090.52	12274.4	3779.26	18564.7	456.163	5500.87	2731.74	1477.46	4603.76
12.80_1417.1287m/z	1417.13	12.7977			90.6 - 100	955.926	853.602	855.447	819.502	868.541	480.2	527.339	466.618	414.893	312.115	655.527	2132.46	810.302	692.718	927.496	948.1	213.859	1358.83	1356.87	1130.04	592.46	509.875	821.968	1088.31	629.543	600.16	332.081	397.237	603.209	403.038	508.584	1570.32	670.902	621.713	345.155	456.224	880.195	266.866	1751.76	536.274	239.806	308.722	278.824	489.659
12.81_507.4781m/z	507.478	12.8101			100 - 32.4	1321.11	1534.23	1959.33	2216.21	1969.49	3098.91	3134.36	3335.96	2673.84	1963.32	4043.59	2891.55	1635.8	1688.5	2449.17	1943.91	3015.49	1570.55	2254.47	1135.87	1565.29	2666.04	1292.31	1387.15	1040.39	1074.68	852.085	1539.56	712.247	1095.41	2660.61	2649.85	874.867	2366.4	1179.3	2565.72	1905.06	2721.51	1844.24	3243.88	1224.26	2194.09	2376.77	1866.48
12.81_697.5365m/z	697.537	12.8101			100 - 45 - 32	171.886	163.761	97.1198	125.006	164.302	72.8701	83.6952	38.5919	56.6375	31.546	184.705	111.623	155.738	193.733	66.9354	70.0984	534.624	177.836	102.641	113.91	185.68	316.469	125.605	169.138	90.8229	564.808	281.196	281.944	103.216	422.031	100.424	202.138	876.428	303.14	381.737	198.62	121.88	330.343	116.899	677.537	17.3212	56.3424	50.6488	97.4521
12.82_893.8040n	876.801	12.8235	M+H-H2O, M+H		100 - 60.6 - 49 - 23.7 - 0.0101	313458	316943	310977	311079	325000	409693	402776	410018	417824	393679	325168	484714	287536	297341	624601	494880	82307.5	370909	303329	455787	232463	269038	390828	334383	430207	138229	110532	246609	237184	164444	185136	334269	145893	238356	211279	188527	323339	178970	405960	113905	746532	420927	423083	347205
12.82_882.7599m/z	882.76	12.8235			100 - 96.1 - 54.7	18220.3	18004.2	18052.1	17704.2	18511.8	12452	12380.4	11322.6	10362	10152.1	19036.2	16937.4	18810.9	20792.2	13892.4	19052.1	5719.16	20558.9	18461.3	19762.1	19550.2	20714.5	19839.2	19701.8	13000.6	9708.16	13269.4	18866.4	18618.7	16746.1	20266.6	18172.5	14763.2	20846.7	20480.4	19263.4	16374.9	18212.3	20073.2	8758.04	9673.82	11359.9	11458.8	12746
12.86_1447.1732m/z	1447.17	12.8626			100 - 77.5 - 48.5 - 26.7 - 17.1 - 7.92 - 6.42 - 3.94 - 1.54 - 1.67	5053.24	4278	4050.16	3778.49	4313.31	3736.38	3571.31	3355.18	3090.12	3125.48	3907.05	12685.6	4063.53	2720.5	6797.05	4989.83	735.926	7160.86	5839.1	7392.72	1969.67	2986.04	3751.88	5979.28	5370.43	1712.51	1055.74	3052.95	2539.65	1491.89	1518.42	6587.72	2118.75	2500.82	1751.07	1144.66	3537.59	1262.61	6849.95	3142.51	3382.4	2104.12	2013.59	3257.64
12.82_923.7464m/z	923.746	12.8235			100 - 55.9 - 48.1 - 54.8 - 42.9	7148.65	6160.93	5782.76	5653.16	6097.43	5049.99	4640.1	4715.88	3297.87	3004.23	6519.05	5293.88	6573.61	5166.71	4541.8	4611.1	2095.86	7201.43	5621.74	6866.26	7438.71	6374.21	7813.05	6888.5	4912.3	4448.81	5981.05	7249.85	7940.17	7788.59	6032.73	6165.95	7013.19	7015.43	6582.08	6266.19	5340.94	6898.73	4779.13	3870.5	2599.38	4926.72	4069.22	5337.01
12.86_1283.1559n	1301.19	12.8626	M+H, M+NH4, M+Na		100 - 94 - 63.3 - 26.6	2922.09	2489.25	2311.21	2151.31	2546.82	4162.74	4051.95	3680.33	3440.43	3591.25	1467.74	2328.41	1650.84	721.107	5030.99	1254.2	29530.1	630.731	414.773	863.246	515.255	524.441	848.576	1376.5	9178.44	13648	1455.64	4142.33	500.935	631.607	323.574	1413.65	2582.52	357.199	1501.79	1023.05	1345.49	725.759	735.973	7484.79	2374.66	3645.37	3892.66	6772.36
12.82_963.8824n	946.879	12.8235	M+H-H2O, M+Na		100 - 63.3 - 31.6 - 14.4 - 39.5 - 27.9	56412.5	59516.3	53296.5	52662.6	57628.9	72396.8	74444.1	76466.2	96368.8	78469.2	55213.4	75756	59760.5	49354.5	87166.9	70432.1	27732.4	69358.1	67614.7	72237.4	55998.6	50270.7	71582.8	62582.3	74342.9	39471.7	29197.5	48408.4	49433.6	44959.2	38670.8	58229.1	38588.4	50987.3	42134.8	38885.5	52425.1	37351.2	52468.2	36649.2	124093	82473.9	94314	71534.3
12.82_972.9029m/z	972.903	12.8235			100 - 70.1	17620.3	17479.7	16956.8	17058	17933.8	29982.5	29487.6	31612.7	35118.5	34841.6	17687.8	23375.1	16453.8	12859.1	26156.9	17741.3	8112.8	19276.9	15446.2	20818.6	16660.3	16312	20885.4	18293.6	25761.5	13205.3	9258.66	14373.4	18046.5	14877.9	10649.5	17790.2	12275.6	13906	11788.5	13093.8	22780.2	13114.3	16187.1	13624.7	55075.2	33136.5	47736.7	26411.4
12.82_986.9119m/z	986.912	12.8235			100 - 68.4	8245.02	8128.88	7963.31	7783.26	8099.68	13042.2	12940.5	13903.9	15761.8	15329.3	7965.31	10730.3	8212.74	5808.7	13035.6	8280.69	2948.48	9984.71	6908.81	9650.16	8386.92	6792.02	10262.7	9041.26	12358.9	6002.03	3957.47	6886.22	8941.5	7442.01	4052.89	8360.47	6188.84	6432.81	5442.15	5964.69	8940.58	5734.9	6725.35	4982.68	24595.5	16475	21050.6	11996
12.82_1120.9943m/z	1120.99	12.8235			100 - 35.7	4226.25	2440.81	3724.36	3717.18	2973.96	4942.09	5487.06	5636.23	3351.81	3355.09	3350.04	4330.41	2413.89	1764.12	5778	2972.62	973.669	2453.31	1897.21	2511.23	1400.31	1167.55	10227.8	2616.81	13180	1776.52	2384.82	2929.65	1884.36	1294.24	882.323	2643.25	1899.21	2012.09	1536.43	690.475	2736.92	1580.78	3042.13	2124.56	3193.25	3183.75	2554.88	2738.36
12.78_1653.4919m/z	1653.49	12.7849			100 - 90.7	1801.29	1191.28	1391.08	1282.12	1366.73	491.844	432.823	350.431	257.104	198.262	1367.36	2419.14	1648.26	3031.53	3662.25	4128.19	103.724	1460.65	1991.58	3042.02	770.869	710.97	1750.6	1456.84	1447.93	161.651	251.344	420.874	687.215	245.071	346.318	1685.15	379.354	559.322	521.484	525.886	1494.23	340.139	3234.98	41.6614	734.079	268.234	122.432	384.912
12.84_710.0737m/z	710.074	12.8362			100 - 63.8 - 15.3 - 2.74	1608.17	1459.61	1504.07	1306.62	1528.44	607.128	554.615	435.744	288.298	284.101	1387.99	3083.4	1399.21	1158.99	1316.48	1596.26	244.069	2834.21	1970.57	2088.07	922.426	1134.8	1589.68	2323.94	979.284	717.655	332.326	839.256	893.858	582.669	489.481	2499.49	1092.72	1003.47	561.033	617.741	1196.32	338.435	3104.39	891.426	208.833	321.002	255.48	725.073
12.84_1112.9785m/z	1112.98	12.8362			100 - 62.3 - 38.6 - 21	3216.92	2941.83	2807.35	2693.87	3046.96	2608.02	2528.77	2458.56	2448.35	2255.72	2511.49	3663.23	2498.24	2660.01	6738.9	4981.33	320.781	2951.09	3007.76	4229.39	2168.2	2624.28	3462.06	3085.36	4332.73	1862.39	1024.14	966.604	1983.62	1811.07	871.129	5451.71	2339.78	1448.41	1105.31	1327.65	3072.98	1204.63	4435.09	3579.75	2876.68	1617.16	1762.77	1866.44
12.84_1273.1575m/z	1273.16	12.8362			100 - 79.3 - 50.7 - 23.6 - 9.59	839.028	732.595	604.285	559.647	736.65	1220.09	1064.32	943.179	897.614	964.004	338.905	488.991	317.683	93.636	1513.11	272.79	17412.2	127.444	144.926	172.974	117.432	137.965	253.183	266.321	3240.84	5476.58	261.998	1228.52	127.529	105.317	180.381	232.084	667.19	130.836	283.979	280.287	277.997	192.017	173.697	2928.06	537.881	1176.79	1205.2	1920.56
12.84_1419.1429m/z	1419.14	12.8362			100 - 86 - 63.8 - 36.2 - 18 - 9.86 - 7.37	5750.62	4935.27	4752.41	4615.93	5112.57	3023.55	2747.41	2608.48	2479.7	2390.67	4837.15	11995.7	4782.44	3841.01	7301.31	6249.81	986.195	8666.62	6600.23	7814.61	2989.81	3506.57	5221.28	7093.2	4872.25	2327.01	1073.17	2633.65	2895.53	1617.66	1761.76	8801.98	3048.39	2898.41	1947.34	1720.76	4185.62	1357.36	10414.3	3004.9	2275.32	1723.65	1715.08	2933.06
12.84_1445.1622m/z	1445.16	12.8362			97.3 - 100	1705.06	1525.62	1422.95	1435.56	1472.68	1220.9	1132.03	1047.47	972.049	883.675	1305.18	4045.49	1461.91	1136.17	2117.35	1815.29	298.307	2546.44	1691.39	2504.28	848.89	1017.18	1492.08	1940.85	1837.4	699.943	362.995	911.757	1127.53	571.933	704.29	2724.74	996.808	931.417	614.522	513.212	1437.32	519.353	2578.78	1028.68	780.325	687.243	616.398	1104.87
12.85_1015.9330m/z	1015.93	12.8493			74.9 - 100 - 59.6 - 35.6 - 3.26	3702.25	3320.61	3247.74	3062.39	3384.51	4412.26	4127.26	4280.48	4589.61	4682.5	3565.52	5317.15	2986.53	2086.72	7182.76	3911.29	13417.9	3529.49	3266.56	4486.55	2457.28	2385.27	3911.95	3893.45	6133.45	4783.84	2067.93	2984.67	2357.29	2333.84	1667.31	3748.34	2636.21	2007.31	2214.93	1775.2	2835.63	1908.4	3005.23	5889.66	5356.83	4517.64	4506.13	4830.6
12.85_1269.1395n	1287.17	12.8493	M+H, M+NH4, M+Na		100 - 91.6 - 48.6 - 17.6 - 5.63 - 1.46 - 1.73	3586.03	3223.28	2765.45	2604.85	3212.33	10651.1	9614.49	8930.58	8489.77	8436.68	1461.29	2156.22	1879.96	565.211	5238.56	1060.37	74133.4	506.729	480.442	630.276	411.748	523.55	2501.58	1207.25	13455.2	18141.4	1301.05	4738.17	503.976	663.015	365.044	1303.82	2615.39	352.046	1435.76	1280.79	1560.41	861.424	642.011	22592.8	3924.56	10436.5	8001.76	15764.4
12.85_1313.1916m/z	1313.19	12.8493			99.9 - 100	966.034	899.798	753.165	805.017	900.596	2987.92	2781.31	2586.32	2450.91	2493.24	675.362	1045.46	550.108	295.847	1969.15	511.306	9357	240.504	137.553	355.902	162.719	229.917	275.162	491.35	3660.09	2982.48	448.72	1477.41	172.914	254.113	107.646	631.396	844.677	133.65	594.019	306.825	538.36	291.495	245.813	4599.16	1791.25	2454.64	2320.13	4140.17
12.85_1335.1496n	1318.15	12.8493	M+H-H2O, M+NH4		100 - 64.9	697.6	554.976	280.518	338.171	406.836	661.56	640.104	532.433	641.72	491.215	299.614	276.007	293.731	204.78	564.376	194.699	3055.6	171.444	154.864	190.38	161.115	232.663	481.901	269.414	994.624	1703.86	318.194	676.937	140.737	213.473	73.7041	349.723	634.472	137.601	374.454	258.258	242.441	225.583	105.868	1398.98	275.833	546.943	573.823	1175.11
12.85_1633.5190n	1651.55	12.8493	M+NH4, M+Na		62 - 100 - 82.9 - 42.7 - 42.4	1714.77	1125.88	960.771	874.79	1138.56	2625.85	2346.53	1957.2	1687.25	1512.16	3064.17	1097.65	1323.7	2610.34	618.422	1128.1	574.756	753.716	1807.74	1015.39	1086.91	1446.83	613.473	523.998	671.743	362.149	404.373	443.965	2608.73	1377.13	1096.92	1337.51	301.413	1190.22	820.365	869.055	3857.15	2253.56	1654.26	1174.37	1141.4	2510.37	2967.09	838.103
12.85_1649.5032n	1667.54	12.8493	M+NH4, M+Na		95.7 - 100 - 58.4 - 30.6 - 21.1	2630.77	2000.19	1859.15	1665.12	2073.94	1739.48	1448.2	1145.65	883.253	740.568	3376.92	2899.81	2608.04	3406.4	1984.1	3111.52	305.858	1589.93	2295.43	2762.34	1655.91	1710.93	1620.01	1330.52	1850.23	600.406	582.833	1038.02	2668.45	1217.72	1156.19	2262.84	576.322	1627.21	1358.08	918.579	2866.75	1690.5	3253.72	359.364	1289.67	1395.55	1108.48	775.29
12.86_379.3361m/z	379.336	12.8626			100 - 58.2	2335.78	2514.37	2768.45	2856.25	2674.3	5840.62	5912.15	5946.98	5940.06	5785.75	2716.56	3075.66	1867.67	1670.38	4812.71	3000.98	10971.3	2025.39	1583.69	1984.82	1715.5	2004.16	1920.14	2182.21	4992.07	4351.7	2100.22	2791.5	1511.02	1638.53	1215.72	2531.83	2480.88	1376.04	2249.35	1774.84	2396.87	1438.57	1957.96	6977.23	5117.14	5539.45	6373.46	6772.56
12.86_718.6506m/z	718.651	12.8626			100 - 61.8 - 73 - 54.9 - 11.5	5488.26	5298.95	5223.54	4911.63	5365.73	6095.45	5893.49	5575.94	5545.31	5708.82	2993.23	5831.08	4831.76	2544.24	8106.52	5460.87	8927.05	3292.97	3617.14	3724.75	2262.79	2016.34	4760.81	4704.31	9268.33	17737.2	3988.61	3697.15	3509.02	2849.23	1447.98	10764.8	6988.75	2057.79	3374.89	2819.28	3408.98	2629.2	5711.86	10529.4	3824.69	5724.58	6345.46	9611.34
12.86_886.8132m/z	886.813	12.8626			100 - 58.3	10846.6	10457.9	10618.1	10621.2	11214	21777.3	21442.8	22217.2	22617.2	20665	11334.2	9704.19	7787.83	9426.77	9440.01	7779.5	9642.73	7709.86	9327	8540.73	7812.32	10258.8	8316.35	7190.56	9359.96	8980.44	8285.1	9782.27	10261.2	12155.8	13528.8	13702.5	15206.8	14493.4	10824.8	14365.3	20471.5	11818.9	14676	20810.2	21811	23612.7	30192	17295.3
12.84_710.5796m/z	710.58	12.8362			100 - 40.1 - 7.12 - 6.05	1387.64	1321.37	1333.13	1260.31	1428.25	699.364	656.107	453.372	408.404	406.413	1246.94	2472.89	1390	1169.86	1081.81	1251.91	699.884	2403.41	1776.1	1738.13	904.878	1173.89	1339.68	2018.69	998.999	1380.53	670.11	922.425	812.619	785.002	514.768	2270.33	1571.19	1093.24	834.467	723.506	1022.16	701.285	2450.48	1658.5	222.296	454.581	350.843	970.524
12.59_1101.3144m/z	1101.31	12.5924			93 - 100 - 44.6 - 19.8 - 8.19	1514.11	1966.98	1805.37	2040.4	2514.44	1012.3	2272.31	2894.11	3862.45	3441.01	386.702	1098.94	689.588	720.63	231.119	519.914	401.431	317.801	281.56	297.953	292.631	385.855	312.562	399.521	381.607	364.445	285.927	285.863	574.44	407.726	339.907	810.415	362.905	371.516	279.547	307.792	727.007	666.365	412.805	690.501	747.144	286.85	621.299	291.016
12.86_1473.1913m/z	1473.19	12.8626			74.1 - 100 - 80.4 - 56.5 - 41.4 - 13.6 - 5.56 - 3.08 - 1.33 - 0.892 - 0.545	4077.42	3488.38	3141.95	3205.64	3514.45	3258.24	3078.15	2807.24	2585.72	2593.29	3257.08	10219.4	3236.3	2129.37	5444.72	3433.68	1015.61	4862.64	4724.37	5864.69	1826.22	2570.4	3395.99	4310.44	5669.87	1966.14	895.087	2519.46	2424.2	1447.7	1380.52	5277.3	1777.67	1858.25	1388.93	1182.01	3254.62	1241.43	4658.21	2768.98	2699.38	1795.21	1739.18	2783.14
12.78_869.6996m/z	869.7	12.7849			61 - 73.9 - 64.4 - 100 - 32.3	17083.4	14549.9	19974.2	22025.8	18762.8	13336.4	13169.1	13878.2	9054.38	8649.8	25014.7	19468.4	18485.4	19915.5	23778.5	20602.3	6371.45	16573.9	14228.7	15693.8	19569.8	13450.4	17576.9	17408.8	16836.5	11695.7	13988.8	14574.9	22688.1	11887.1	12644.8	19227.7	15930.5	15040.1	14897.5	16589.7	29155.4	15950.4	22246.4	7308.65	9467.61	12977.6	8743.4	12276.8
12.71_862.6860n	880.72	12.7077	M+H, M+NH4, M+Na		100 - 78.5 - 27.8 - 8.18 - 0.314 - 0.123	110785	109572	114340	115097	115724	150482	156723	164826	173177	128770	114890	131000	107595	109400	101545	78499.5	109012	117615	136030	124627	142115	110006	112144	115748	104117	108550	113323	116503	107718	138981	116612	123502	143308	146773	118562	101848	104687	98426.4	85153.7	144671	137459	167291	174990	192054
12.71_901.6501m/z	901.65	12.7077			100 - 64.1 - 56.7 - 16.8 - 6.16 - 3.43	2229.94	2011.87	2008.04	2240.2	2123.42	2661.06	2652.41	2591.07	2337.03	1831.07	2233.8	2056.81	2224.95	1438.71	1284.97	1105.12	3208.03	2351.59	2438.99	1968.75	2713.37	2274.68	1953.57	2340.17	2453.77	3210.56	2964.52	2642.32	2565.53	2949.21	2409.98	2180.69	3326.16	2941.15	2696.44	1839.62	1754.22	2096.78	1319.18	3229.61	1528.16	3006.78	2937.18	3747.05
12.71_907.7310m/z	907.731	12.7077			100 - 68.4 - 31.1 - 7.11 - 0.413	8279.35	8147.42	8132.26	7817.54	8258.71	8901.73	8916.25	8380.74	7289.67	5048.29	8072.93	8760.04	8088.66	7316.82	5713.44	4767.55	9862.61	8198.09	9541.72	8602.26	9793.85	7469.43	7274.26	8120.6	7663.82	8993.7	8755.84	9066.86	8873.02	10673.2	8273.34	8739.97	11041.5	10532.3	9138.18	6614.43	6698.86	7546.75	5489.84	8917.43	5976.13	8671.51	8856.84	11967.6
12.71_936.7856m/z	936.786	12.7077			93.9 - 100	734.133	817.877	773.399	956.361	1016.06	1465.69	1535.4	1454.55	1778.03	1304.78	1002.06	871.99	872.507	707.57	773.474	712.413	893.486	917.286	1043.5	1033.26	1032.89	813.722	866.419	993.378	1015.62	934.784	754.593	875.398	883.339	879.582	891.274	791.675	970.766	1240.28	815.738	787.37	914.596	802.361	595.841	1430.4	2896.67	1993.51	2303.92	1378.49
12.71_950.7977m/z	950.798	12.7077			100 - 73.7 - 32.9 - 14.2	16203.7	15977.4	16391.4	16666.5	16557.3	19032.6	19955.8	21394.3	22784.1	17169.9	14538.4	18296.2	20261.5	13619.2	15271.9	13959.7	15076.8	18351.4	24960.1	16889.5	23265.5	13726.8	16212.8	17748.9	18632.3	19365.8	14462.2	14984.4	16174.8	17993.2	14849.1	16751.1	18508.3	19850.7	15361	12849	13446.6	13274.3	11110.4	19334.7	18747.9	22798.8	23512.2	24589.6
12.71_1483.3057m/z	1483.31	12.7077			91.2 - 100	649.563	609.502	494.867	487.347	584.827	271.383	318.095	249.137	206.582	152.203	326.818	891.867	395.183	514.088	1845.93	981.468	253.534	420.764	330.003	493.17	167.5	254.485	512.7	486.192	736.811	448.798	299.199	306.261	214.634	303.989	197.074	649.188	353.261	239.278	407.647	397.721	666.188	198.769	550.923	118.928	398.549	157.23	138.269	314.132
12.71_1545.3017m/z	1545.3	12.7077			82.1 - 100 - 57.3 - 17.1	867.772	974.198	880.959	883.277	1061.81	1457.04	1339.14	1212.45	1082.16	669.635	851.468	1789.58	804.021	426.812	1947.91	756.895	3055.77	691.446	552.396	768.075	358.096	455.037	573.199	949.054	2053.02	1589.82	683.268	1328.12	617.179	530.098	270.613	900.365	811.001	632.335	1080.39	409.11	823.303	484.859	619.906	1201.89	1309.75	1121.54	1585.82	2273.23
12.71_1687.3744m/z	1687.37	12.7077			100 - 78.6 - 44.5 - 26.6	760.508	740.046	622.716	668.859	870.341	430.556	472.667	372.93	266.016	236.891	417.481	1008.3	776.466	1149.83	657.476	570.958	174.501	765.778	964.59	890.434	795.068	448.142	674.599	721.437	585.894	363.348	506.779	412.068	389.891	736.643	529.746	1007.73	866.547	831.534	553.376	718.322	696.609	381.621	675.848	123.924	284.425	244.624	178.033	468.7
12.72_506.5063n	524.54	12.721	M+H, M+NH4, M+Na		100 - 42.3 - 15.1 - 8.74 - 2.14	18077.4	17338.5	18651.9	18921.2	18296	26019.9	26996.5	26661	24733.2	16247.7	33155.6	24662.7	15505.1	15994.3	20368.7	15364.8	29987.7	16268.6	25179.2	16769.8	14361.4	29891.2	16718.5	13958	12282.3	11778.3	10069.4	16160.2	7329.5	13647.7	32278.8	23424.1	9494.9	23607.9	12881.5	23809.9	15538.1	23415.9	14982.9	28008.5	13089.3	19861	21280	17735.1
12.72_664.5797n	682.614	12.721	M+NH4, M+Na		100 - 55.4 - 27.4 - 12.6 - 4.34	15825.5	15342.4	16338.8	17065.8	16684.2	24859.3	26213.3	28034.9	29555.4	21033.1	16680.5	22382.9	10951.4	6819	41523	19235.8	54264.3	11347.1	7832.25	12585.9	5379.7	11950.7	15631	16175.9	29962.1	29529.1	11913.5	20636	8783.13	9028.25	6020.04	12845.5	12014.9	8733.25	15714.8	9732.69	14921.9	8656.59	13474.1	31101	39400.2	25321.3	37869.2	32488.8
12.72_857.7556n	858.763	12.721	M+H-H2O, M+H		100 - 60.2	5600.49	5436.03	5432.15	5393.69	5569.16	8923.77	9207.13	9627.9	10115	8250.62	5612.11	7477.32	4491.55	5393.21	9506.61	6816.14	4155.94	4893.47	5583.26	7126.56	3660.4	5893.69	5998.25	5700.22	8199.46	4758.78	2869.14	2939	5045.28	3951.41	3759.16	8022.37	4325.23	3952.27	3213.08	4150.65	7942.33	3585.48	6466.81	7836.82	10730	8882.91	9909.28	6036.41
12.72_891.6813m/z	891.681	12.721			100 - 34.7	676.443	683.241	788.995	839.624	938.079	410.524	450.117	375.705	351.708	251.098	844.235	755.724	808.041	810.207	812.837	823.59	258.775	888.376	748.189	743.18	766.339	553.175	718.712	871.837	879.47	740.824	659.984	668.399	816.133	767.884	429.485	959.398	915.972	585.601	552.324	840.254	1160.95	583.764	927.214	341.311	261.3	330.777	248.496	402.327
12.90_203.1796m/z	203.18	12.9027			100 - 16.7	229.237	258.217	320.804	332.869	292.662	649.421	655.046	649.62	677.919	616.356	282.426	358.779	184.441	135.727	632.962	267.201	1084.85	172.292	208.328	228.683	141.737	192.325	204.864	236.839	606.47	538.001	218.558	352.396	138.188	167.094	101.029	227.882	301.68	114.862	203.977	193.52	268.01	112.242	239.206	878.567	529.327	631.683	779.342	853.652
12.78_943.8129n	926.81	12.7849	M+H-H2O, M+H		100 - 70.4 - 30.1 - 30.4 - 26.3	47224.2	47149.1	45226.1	45315.5	46575.2	58043.2	57527.4	58201.7	64167.4	54906.8	39525.6	57894.5	46906.3	42756.8	74686.5	57031	17139.5	55379.6	47872	54928.3	47290.9	38490.7	56090	52900.6	64398	36609.7	25515.6	34545	44649.8	36799.9	29869.7	57100.7	33201.6	38550.1	31219.5	35687	51959.7	30952.1	45629.1	37440.5	75241.5	54077.8	54781.5	49616
12.89_1355.2357m/z	1355.24	12.8885			100 - 79.6	531.91	443.113	421.677	329.746	422.11	839.419	711.811	620.485	574.938	618.539	420.572	733.802	394.344	246.015	764.44	261.992	1437.7	172.931	171.515	277.954	158.291	185.487	183.918	371.094	1096.68	1096.36	177.963	681.42	196.872	161.715	34.1353	439.851	457.804	113.88	366.644	153.081	294.133	133.527	110.715	840.042	617.066	399.53	458.243	1008.57
12.73_1017.9638n	1018.97	12.7331	M+H, M+NH4		100 - 51 - 26.4 - 10.1	547.382	613.423	501.038	574.14	642.543	1623.04	1587.04	1573.89	1733.47	1243.99	1381.29	714.965	504.84	296.209	425.3	342.493	1623.52	498.808	810.295	433.313	424.584	1327.5	388.924	444.329	461.406	539.872	413.343	839.306	366.549	473.458	1207.66	673.446	338.965	1050.97	669.153	870.784	614.597	1367.88	439.256	2309.32	2232.18	2024.97	2132.29	1082.87
12.73_1511.3358m/z	1511.34	12.7331			100 - 83.6 - 49 - 37.5 - 24.1	885.81	860.425	714.544	675.275	794.25	614.695	524.894	529.541	458.428	409.647	623.777	1193.47	655.733	533.917	2362.73	1086.56	491.893	691.727	503.31	804.028	270.781	509.543	699.479	736.25	1308.55	630.317	518.433	682.249	541.68	480.748	307.152	811.801	504.76	436.531	714.634	563.187	749.542	384.994	630.086	233.628	761.7	305.842	351.718	672.852
12.89_1311.1858n	1329.22	12.8885	M+NH4, M+Na		100 - 91.3 - 78.8 - 47.9 - 23.3	10443	8973	8005.83	7975.32	8985.95	13698.5	13165.3	11798.4	11563.5	11288.1	6309.37	12430.5	6126.28	1907.55	24751.6	6294.26	58993.8	2310.46	1216.75	4304.33	1547.4	1606.87	3669.13	5656.08	36609.7	28124.4	4233.99	16586.8	1638.03	1838.3	660.898	5869.26	7085.54	1019.75	5422.09	2861.59	4656.95	1869.79	2628.89	17673.8	13486	9189.81	14066.1	21855.6
12.89_958.9076m/z	958.908	12.8885			100 - 73.9	10161.9	9545.8	9551.34	10041.1	10232.2	14443.2	14415.8	15205.8	16713.3	17108.5	11199.7	13292.4	7595.61	7735.99	13605.5	9600.87	6660.79	9629.06	10780.3	12149.5	8389.73	10040.2	11355.2	9634	12210.2	8312.63	6854.8	7111.73	7023.55	8237.85	7149.44	11456.6	6148.25	8469.24	7072.84	6906.74	15568	7926.04	11170	10146.9	24495.7	11374.6	23522.4	13223.9
12.89_367.3363m/z	367.336	12.8885			100 - 30.8	5020.08	5353.26	5849.42	6233.94	5978.57	7614.19	8002.81	7338.39	7036.67	6798.36	5021.9	6690.75	2772.55	1080.79	16509.9	7135.93	24715.5	1863.93	1342.62	2721.48	1272.46	1891.51	3643.2	3874.29	16122.9	14136.4	2538.22	6529.25	1370.55	1898.04	736.422	4001.08	4660.26	1548.82	2725.6	2562.18	4158.41	1643.06	3006.73	11428.2	8724.48	7945.71	11886.3	11275.5
12.75_867.6859m/z	867.686	12.7456			100 - 70.7	3900.99	4154.11	4175.87	4402.29	4604.19	4563.75	4129.23	3704.38	3104.39	2775.71	5270.15	3949.87	4526.68	3931.75	2548.77	3010.92	2016.02	3916.42	3700.27	3586.27	3383.11	4377.39	3796.57	3911.59	3742.95	3558.71	4876.57	4755.85	5189.7	5522.5	5616.24	4481.1	4901.54	4866.37	5252.75	5220.66	5045.67	4533.61	3687.22	2238.36	2458	3205.4	2572	4137.13
12.75_1605.4151n	1628.4	12.7456	M+NH4, M+Na		91.6 - 100 - 63.3 - 34.7	6091.3	4546.78	4958.12	4590.31	5129.27	1376.35	1279.42	1158.4	772.987	769.168	3427.46	6742.72	5992.26	12431.9	9598.09	11782.3	401.712	5298.24	6447.53	10055	2708.28	2570.15	6215.74	5539.91	4455.98	687.937	1398.6	1278.91	1768.58	1411.9	1656.1	5681.79	2448.19	2431.03	1981.52	3325.01	5023.54	1468.11	9663.21	189.318	1833.58	766.952	379.406	1088.21
12.75_1654.4227m/z	1654.42	12.7456			64.7 - 100 - 78.9 - 39.8 - 19.8 - 11.9 - 6.21	6723.31	6899	5191.88	4861.64	6243.45	2381.41	2044.41	1832.1	1586.2	1303.93	4039.25	7748.8	6610.72	10910.2	7937.6	9060.81	565.923	6797.29	8352.14	9247.44	3357.96	4265.86	6603.94	6316.7	5590.92	1187.05	2124.28	2315.48	2952.5	2972.9	2911.1	7292.77	3090.49	4077.19	3371.72	5030.9	5838.05	2138.19	7833.3	355.243	2590.39	1218.23	814.085	2041.44
12.88_1297.1697n	1315.2	12.8755	M+NH4, M+Na		100 - 76.9 - 74.4 - 51.1 - 30	5402.58	4734.23	4032.22	4081.84	4572.65	7381.7	6764.25	6494.51	6079	6045.58	2979.36	5058.31	2999.2	1259.62	10427.3	2778.5	37716.8	1316.73	736.119	1999.36	1013.68	1352.9	3428.25	2682.37	18005	19826.2	2557.2	7711.69	823.977	1109.48	465.373	2694.62	4345.46	625.575	2900.28	1598.67	2352.1	1094.81	1209.64	10382.6	5478.88	5487.44	6797.26	11578.9
12.76_948.7827m/z	948.783	12.7588			100 - 82.2	3253.15	3134.01	3123.52	3250.71	3414.71	2452.4	2399.75	2514.18	2636.43	2327.92	2016.76	2999.5	6298.31	2007.77	3495.1	4416.55	2064.9	4180.29	4637.63	2913.73	5439.58	2123.9	3523.9	3691.54	5490.57	5244.48	1923.53	2387.22	3492.3	2535.06	2183.8	2531.65	2614.92	3155.04	2455.38	2252.22	2279.16	2050.55	1907.83	2751.26	1878.86	2534	2837.84	2755.85
12.76_956.8586m/z	956.859	12.7588			100 - 53.3	2882.71	2993.03	2880.85	3044.57	3100.59	2967.83	3119.95	3081.34	3625.21	3216.24	2705.84	3356.7	3561.66	2787.99	4441.21	3646.33	1563.36	3505.07	3400.49	3307.04	2979.21	2376.5	3371.6	3301.64	3963.77	3259.06	1736.55	2645.94	2917.15	2428.15	1598.19	3602.56	2665.23	2338.47	1963.32	2332.45	3735.15	2178.01	3007.43	2903.83	4182.76	3224.42	3676.91	2872.44
12.88_1298.1779m/z	1298.18	12.8755			30.1 - 96 - 100	526.723	376.599	410.671	378.987	393.266	864.223	752.183	765.034	561.975	733.041	293.818	481.358	270.431	157.16	984.617	221.703	3339.34	118.958	59.785	188.224	134.986	115.496	141.549	231.199	1567.69	1891.66	245.282	653.76	106.565	105.41	76.9476	291.47	422.094	64.8725	317.028	175.339	257.066	116.908	177.939	1428.84	608.693	790.924	801.401	1131.5
12.77_1677.4886m/z	1677.49	12.7711			100 - 91.8	1627.07	1347.32	1137.83	1039.38	1375.71	519.336	468.916	346.18	273.263	216.295	944.387	2220.39	1250.88	2612.79	2771.96	2320.15	149.435	1394.8	1646.15	2205.93	733.8	610.266	1623.69	1210.23	1274.66	246.165	385.962	519.96	797.876	525.269	547.259	1929.43	509.074	828.553	682.318	875.42	1708.67	512.431	1694.82	107.576	572.414	207.837	173.157	410.473
12.73_978.9374m/z	978.937	12.7331			100 - 47.9	539.821	524.514	558.8	555.369	576.553	1520.35	1627.41	1657.53	1861.62	1461.89	557.715	527.185	455.066	386.503	496.962	468.87	522.616	559.596	1500.8	489.734	560.124	601.554	612.258	553.182	809.931	537.436	442.787	677.756	517.142	423.011	635.556	532.518	309.782	778.818	632.238	601.288	595.476	1250.06	504.268	1381.84	2440.85	2508.46	2070.97	1418.63
12.59_1081.3076n	1064.3	12.5924	M+H-H2O, M+H		96.9 - 100 - 61 - 10.9 - 4.57	1770.88	2409.88	2298.12	2460.28	3119.52	1346.48	2717.42	3252.35	4544.11	3936.22	515.848	1642.46	950.328	870.862	381.243	685.736	539.997	467.162	411.001	522.439	439.645	557.016	466.604	550.08	623.882	556.553	443.145	421.478	694.955	600.173	569.111	1150.58	486.486	550.916	366.023	407.293	772.101	931.245	582.266	851.641	900.312	339.862	911.74	299.591
12.59_752.6744m/z	752.674	12.5924			100 - 58.3	1645.69	2182.2	2159.57	1908.94	1851.41	1330.23	1251.06	1198.86	1515.49	1471.87	1872.78	2684.11	1482.7	3197.2	3861.34	1462.19	1259.66	1601.86	1517.75	2933.2	2693.15	1742.53	1671.13	1196.64	2217.05	1818.39	1160.14	1859.16	1719.12	1717.83	2040.4	1904.68	1370.97	1788.27	1792.42	1943.4	1745.62	1450.5	2417.58	781.993	2718.62	1295.62	842.394	1353.14
12.59_437.4361m/z	437.436	12.5924			100 - 31.2	617.527	639.21	712.306	744.466	701.356	85.7481	94.552	95.5131	96.4514	66.3233	1419.95	1145.32	192.756	1224.56	1356.92	140.376	266.242	494.239	273.755	1591.58	864.657	493.694	201.191	186.134	931.355	592.638	342.306	657.713	370.485	287.11	748.212	664.341	564.592	606.653	727.843	830.701	979.643	229.909	1013.88	86.9659	50.1954	60.0973	77.6762	52.0776
12.98_397.3830m/z	397.383	12.9762			100 - 35.3 - 8.86	14012.6	15222.1	16448.3	17153.4	15986.7	17677.6	18621.3	17435.3	16685.5	15959.5	15174	25623.2	10381.3	6732.61	27647.1	13211.3	47740.8	9145.74	6967.47	13489.6	6525.54	7431.33	12169.9	9865.08	35881.9	36269.4	8831.86	28468.8	9656.87	6864.03	3622.91	12306.5	15660.6	4594.56	11839.4	10475.2	14253.6	6324.74	14076.9	19553.5	15857.3	15573.2	16688.3	25424.9
12.42_926.8163m/z	926.816	12.4187			100 - 26.8 - 7.04	421.114	268.223	302.269	352.27	371.617	260.767	162.393	151.121	201.783	230.043	466.864	294.156	291.192	444.189	406.446	248.443	265.421	296.08	331.7	232.634	328.877	329.233	290.88	376.808	270.842	267.168	382.379	353.812	331.559	286.993	304.621	233.506	321.517	302.919	294.788	283.449	312.328	329.832	270.352	179.13	325.216	263.596	265.405	265.613
12.42_1005.7646n	1006.77	12.4187	M+H-H2O, M+H		100 - 71.9 - 26.6	3825.32	3415.51	4054.31	4519.49	4042.27	4873.23	4615.17	4609.53	5140.86	5476.8	3836.38	4418.38	4231.3	4175.7	3958.41	4205.67	5080.48	3496.51	4125.2	3428.73	4201.9	4011.63	3671.59	3897.95	3997.12	3917.18	4321.33	5020.17	4075.76	3987.3	3403.5	4050.61	4359.55	4910.64	4238.29	4563	4120.74	3607.08	4783.27	5351.93	5902.72	5196.73	6254.88	5410.07
12.96_1483.2887m/z	1483.29	12.9642			100 - 64.6 - 51 - 33.1 - 18.4 - 14 - 10.6	2473.6	2367.47	2164.89	1977.42	2137.96	1729.91	1601.46	1292.21	1383.44	1277.6	2309.28	7239.46	2939.81	1207.79	5104.84	4442.15	206.444	2005.84	2803.19	3982.44	562.067	1932.59	2673.44	3142.96	2573.9	891.505	635.792	1420.13	2218.91	724.423	1216.92	2693.12	567.989	967.594	1128.71	413.439	2329.19	527.362	2750.89	620.254	1718.51	753.225	690.149	1356.54
12.96_1353.2389n	1376.23	12.9642	M+H, M+Na		100 - 93.5 - 32.1 - 16.9	1668.8	1564.02	1305.78	917.223	1216.97	642.868	517.049	367.779	508.154	395.475	1262.02	2340.18	1473.06	616.052	2652.08	888.705	4461.06	626.057	405.328	1459.35	451.437	370.737	2199.55	1079.75	4470.44	3047.81	504.112	1629.39	1115.23	430.259	147.475	1072.6	993.566	171.624	948.12	466.317	600.164	262.608	577.704	539.78	430.525	366.475	432.938	979.637
12.42_1062.9413m/z	1062.94	12.4187			100 - 84.8 - 46.7	1040.81	1088.98	1364.24	1229.62	1034.35	1390.78	1600.27	1471.62	1486.12	1439.6	858.043	1285.52	1435.83	1219.12	1041.74	1477.55	1551.92	1188.74	1239.46	1281.38	1120.11	1092.08	1428.33	1327.03	1287.81	1252.29	1260.9	1483.51	1126.65	1239.72	1001.51	1539.53	1365.38	1503.96	1251.44	1346.43	1287.32	1400.79	1590.91	1796.1	1440.55	1262.52	1735.02	1698.58
12.42_1112.0079n	1113.02	12.4187	M+H, M+NH4		100 - 96.8	876.347	1006.08	1353.21	1180.3	943.952	1314.9	1433.27	1251.18	1352.95	1312.63	1280.56	1123.18	1440.79	1556.97	951.064	2122.03	1653.42	924.971	1185.21	1039.32	1200.37	802.1	957.687	850.141	1002.97	751.241	976.633	1128.61	1180.08	1546.09	1095.75	901.389	655.364	1122.97	1117.5	960.595	1524.05	1327.27	1805.09	812.11	1210.57	1323.02	1259.62	720.795
12.42_1131.0882n	1154.08	12.4187	M+H, M+Na		100 - 60.7 - 2.94 - 0.7	3415.51	3512.56	4399.68	3813.62	3319.6	6833.26	8201.88	7663.76	7949.7	7833.6	2987.75	5550.48	3719.71	2657.92	4015.63	5152.4	3869.59	2984.48	5653.58	3768.53	2919.36	2461.86	3323.97	3156.92	4542.18	3408.39	2096.34	4401.72	2909.25	3479.73	3029.39	4837.32	4593.04	4652.9	3654.48	5267.92	3367.35	3067.21	5374.81	6798.96	6637.45	6928.57	10223.6	9445.39
12.42_1155.0327m/z	1155.03	12.4187			99.8 - 100 - 57.1 - 20.8 - 3.43	23938.1	24474.9	24459.1	25486.4	24490.3	16752.9	17891.6	16717.4	18313	18484.6	39990.4	25200.7	33338.8	38663.5	31529.6	25141.9	14895.7	24147.2	38642.7	21170.8	24864.9	24739.5	28808.4	23515.3	19045.7	12056.8	20545.6	19294	22410.5	18388.5	19634.1	18030.7	31725	20722.5	23348.9	26892.6	27790.6	19869.8	19753.8	10470.3	18408.6	27701.5	17290.4	16969.5
12.42_1132.9860n	1155.98	12.4187	M+NH4, M+Na		100 - 89.5 - 46.2 - 8.51	16272.8	15930.3	15523.8	16506.5	16623.8	7917.35	8028.37	7391.57	8261.57	8476.86	31637.7	14704.8	21834.1	30026.6	20460.6	14284.2	8895.76	16592.7	23854.2	13064.6	17910.3	17872.7	19465.5	16016.4	11275.7	7549.41	15081.6	10543.6	15646.8	11791.3	13612.6	10622	21171	12381.3	14490.3	15890.4	18486.2	13383.6	10879.5	5401.97	9887.79	14869.2	7990.28	7341.63
12.42_1254.9548n	1277.94	12.4187	M+NH4, M+Na		100 - 76.5 - 53.2 - 11.3 - 8.06	3729.19	3286.92	3632.13	3966.62	3495.17	2686.33	2312.47	2203.94	2462.12	2531.67	4195.14	3389.79	3726.82	4863.06	3262.77	2919.51	3553.04	3429.94	3760.69	2844.73	4257.19	3507.23	3872.83	3340.6	3260.35	2931.95	4650.72	3968.17	3891.43	3764.36	4027.29	3146.01	4059.33	3803.93	3862.18	3802.44	3940.96	3912.39	3019.34	1985.62	2724.17	3235.64	2553.95	2510.78
12.43_554.5501m/z	554.55	12.433			100 - 36.4 - 16.9 - 3.89	173.358	134.58	153.748	212.578	230.287	587.701	333.002	425.078	497.516	548.246	304.552	187.233	125.233	180.005	185.747	120.435	481.393	77.6703	139.773	130.13	94.8515	83.676	130.531	76.5436	157.709	111.507	108.69	299.333	161.905	101.798	121.428	123.892	97.0864	94.6357	131.954	130.029	109.526	81.8384	389.801	155.445	388.886	299.899	3145.59	292.212
12.96_1362.2841m/z	1362.28	12.9642			100 - 42.7 - 20.9 - 10.8 - 5.49 - 6.79 - 2.46	991.972	991.814	918.312	951.267	1049.19	643.727	580.144	573.575	471.906	518.65	897.291	1642.03	813.23	465.349	2031.1	812.136	9084.63	448.051	188.36	1077.72	349.266	296.102	923.204	655.906	6299.43	2920.88	398.473	2331.2	396.937	227.268	183.026	636.688	591.901	116.207	368.554	256.074	389.927	121.83	549.727	561.728	403.505	398.138	451.781	1213.83
12.42_773.6296n	774.637	12.4187	M+H-H2O, M+H		100 - 53.1 - 18.5 - 6.99	78942.4	77666.7	78337.9	80233.6	77265.4	83646.4	90200.9	84484.2	93942.7	95722.6	78669.8	82409	81542.5	73861.1	89608.8	84728.8	81091	67070.8	86002.4	85385.4	77650.7	74606.8	64685.2	67687.1	76271.6	84527.1	68554.4	101158	66868	77749.2	83549	85311.8	76501.2	78357.3	85716.2	92866.3	71890.1	82462.2	90190.4	72111.8	88795.3	88460	85853.5	90628.6
12.43_680.6189m/z	680.619	12.433			100 - 38.6	2000.4	911.813	1031.79	1101.74	999.307	704.734	732.286	786.035	777.188	923.236	1370.13	820.749	921.099	1311.12	878.303	712.74	734.647	823.903	1213.84	992.399	1155.68	856.373	1075.05	947.494	842.957	899.257	986.018	1396.35	1012.34	1774.79	1169.97	966.307	1002.64	1029.5	894.914	876.944	964.379	973.963	870.673	834.303	3915.97	1165.58	769.106	838.981
12.96_750.6623m/z	750.662	12.9642			100 - 48 - 29.9	2473.67	2742.97	2678.58	2456.9	2707.99	3238.99	2811.09	2536.07	2474.76	2496.23	3192.11	7371.55	2601.38	1110.16	6312.18	4472.55	3935.92	2279.76	2474.68	3692.4	703.781	1877.15	2675.28	3303.89	4896.15	2427.1	1037.48	2174.71	2198.21	916.537	868.354	2290.53	1198.67	703.384	1507.94	597.011	2176.9	688.611	2769.04	2012.81	2504.51	1972.07	2261.1	2779.6
12.43_1040.3367m/z	1040.34	12.433			100 - 98.3 - 79.7 - 51.3 - 26.6 - 15.4 - 8.86 - 4.42	3135.89	3207.59	3468.53	2887.54	4901.63	2976.58	3046.73	3697.46	5557.93	3704.01	533.156	2795.69	1409.18	1489.72	186.748	1246.64	227.176	143.809	222.374	244.656	207.002	561.722	287.817	289.116	458.613	640.972	163.664	274.085	879.833	570.193	301.35	1875.69	382.794	307.742	118.588	217.672	958.222	1317.92	427.985	708.588	1224.41	213.339	1196.82	274.522
12.43_1138.9824n	1139.99	12.433	M+H, M+Na		100 - 66.6 - 33.8 - 19.9	937.717	893.58	1047.54	1009.93	911.208	848.209	952.653	862.557	974.608	889.402	1274.34	905.997	957.441	1289.07	808.801	1254.46	1465.91	837.358	865.643	784.057	1113.37	789.674	809.224	702.27	770.887	648.53	944.959	974.298	1159.4	1188.91	1354.56	711.306	579.327	939.786	1019.3	817.871	1047.27	1104.79	1261.37	619.175	818.155	1152.92	903.512	728.529
12.43_1181.0408m/z	1181.04	12.433			69.1 - 100 - 57.1 - 17.2	12709	13774.5	15939.3	15046.7	12653.1	9563.2	10566	9808.27	11071.7	10921.3	17908.1	13488.7	16908.9	21566.5	15877.7	13068.6	9216.22	12756.1	20745.7	11690.2	17475.2	12344.7	17531.6	12310.9	12145.6	9827.1	13417	13812.9	13177.5	14112.8	16130.1	11352.4	19840.2	13936.3	13473.7	17321.7	17026.4	14499.6	9994.09	6490.25	9606.35	15176.9	10811.9	10135.1
12.43_1198.9963n	1181.99	12.433	M+H-H2O, M+H		100 - 69.9 - 30 - 10.7	13630.4	12961	13855.7	13748.7	13357.9	6614.18	6700	6162.8	7391.18	7415.09	21639.9	11626.6	14777.7	22625.6	15606.5	10436.7	8192.08	12306.7	19019.3	10508.3	17069.6	13180.9	15551.4	11370.8	9859.11	7662.44	14437.4	12136.4	13046	11951.9	14490.7	9113.39	17783.3	11449.6	13968.3	14809.1	14240.6	12793.4	8278.4	4029.35	6797.67	12520.5	6928.95	6502.98
12.43_1208.0090m/z	1208.01	12.433			100 - 71.9 - 35.4 - 16.9	6209.23	5461.74	5684.15	6136.98	5731.85	3026.93	2587.75	2548.73	2819.43	2999.64	9055.14	4552.59	5345.69	9024.83	5878.01	3954.48	3699.84	4903.23	7007.5	3891.86	8119.97	4849.63	6731.56	4330.81	4115.14	4061.08	6767.37	6526.36	6115.58	5908.12	7925.64	3805.4	6945.55	5201.65	5902.3	6082.64	6062.28	6007.02	3223.21	1909.04	2855.2	5036.96	2836.77	2832.53
12.43_1293.3585n	1294.37	12.433	M+H, M+Na		77.3 - 93.2 - 100 - 70.6 - 44.5 - 25.1 - 15.1 - 6.99 - 4.41	6248.3	7050.76	7487.14	6683.79	10199.5	7142.18	9106.73	11355.9	18013.4	13612.9	1301.3	5816.46	2914.48	3284.6	478.596	2585.68	901.79	627.044	618.593	795.594	619.687	1485.32	881.469	929.768	1264.14	1408.91	607.528	827.841	2150.04	1450.18	865.231	3784.74	927.909	923.876	509.059	739.883	2266.27	3164.16	1290.57	2426.48	3969.46	656.63	3708.01	899.154
12.45_1461.1517n	1462.16	12.4459	M+H, M+Na		100 - 96.3 - 98 - 60.6 - 29.9 - 13.5 - 6.51 - 4.25 - 1.76	2496.06	2652.37	2422.68	2231.32	2148.75	4183.56	4159.09	4092.18	4419.17	4850.19	2398.44	3377.43	3295.73	2657.96	2787.95	2842.93	1650.27	1575.6	3308.11	2773.8	2229.16	2065.21	2055.96	1794.97	3376.75	3201.44	1455.26	3631.96	2328.73	2501.71	3087.51	2563.11	2361.69	2250.72	2537.64	2339.7	2145.5	2636.78	2366.58	2852.25	4842.34	3868.83	4272.05	4007.44
12.45_1485.1516n	1486.16	12.4459	M+H, M+Na		100 - 81.8 - 87 - 36 - 24.1 - 12.7	2833.33	2941.95	3005.77	2687.39	2564.46	4096.26	4282.22	4205.49	4422.89	4723.55	2978.98	3853.87	3663.19	3315.5	3161.68	3197.25	2065.29	1878.29	3853.42	3037.18	2875.73	2552.49	2487.87	2165.09	3538.97	3572.21	1892.45	3789.01	2719.46	2963.99	3323.32	2899.06	2805.68	2609.47	2923.28	2766.58	2579.55	3078.93	3089.11	2986.75	4807.89	3941.9	4571.53	4109.21
12.95_1385.2821m/z	1385.28	12.9533			82.4 - 100	389.556	357.815	339.723	303.121	333.688	290.564	268.231	252.424	247.293	294.202	399.19	735.51	390.463	158.561	1007.18	362.204	1156.62	226.049	162.698	464.004	112.719	106.061	210.573	356.774	1914.86	846.295	175.99	563.124	172.563	104.424	57.4887	442.628	284.641	68.2242	211.385	66.5289	170.437	51.6699	190.019	311.854	175.02	178.424	254.564	561.147
12.95_1127.0557m/z	1127.06	12.9533			100 - 73.6 - 24.7	2011.62	2101.09	1966.71	2100.45	2073.86	1408.3	1363.17	1253.25	1241.58	1296.04	1930.36	2861.99	2500.8	2015.85	2538	2189.68	1969.54	2291.93	2079.33	2582.89	1992.24	1751.28	2163.86	1932.8	2732.09	2056.65	1815.59	1934.11	2016.31	2044.53	1796.5	2338.34	2467.74	1900.45	1763.35	1665.57	1544.47	1599.11	2307.32	1238.68	1249.27	870.51	1110.44	1456.16
12.46_641.5114m/z	641.511	12.4591			100 - 46.8	5123.74	4903.99	5211.11	5484.58	4933.53	3641.85	3515.35	3424.9	3746.4	3948.64	6022.69	4657.67	5018.58	5994.8	6113.75	4600.21	3371.74	5217.31	5460.94	5254.51	6511.46	4946.72	6514.28	5414	5539.34	8667.69	4789.1	4972.62	6102.88	4907.1	3380.65	3952.65	5626.05	4410.24	4211.71	4538.77	5486.86	4936.87	3800.81	4414.01	3879.99	4680.24	4239.4	3745.21
12.46_694.2084m/z	694.208	12.4591			100 - 56.5	602.62	684.579	661.095	626.09	946.477	660.264	793.161	912.488	1192.98	891.472	95.4341	481.071	241.705	283.534	28.2194	219.844	44.0865	39.8867	40.576	66.4181	46.1233	129.547	63.866	77.244	77.0469	110.975	37.2937	50.7683	170.179	109.665	56.4695	345.507	53.5913	72.0334	40.3174	52.0289	197.014	263.621	96.9392	210.68	257.134	54.8122	303.337	52.7895
12.96_751.1627m/z	751.163	12.9642			100 - 80.7	994.645	1017.2	1002.14	958.665	968.997	528.723	529.559	380.834	298.373	254.586	978.45	3639.16	1231.12	399.244	2488.51	2276.37	90.2657	996.964	1347.59	1852.34	195.858	973.901	1252.16	1548.14	878.339	345.655	365.499	578.232	1085.51	344.638	540.253	969.022	282.642	374.649	596.456	138.914	865.683	211.062	1215.27	169.681	295.399	195.152	164.54	439.679
12.46_838.6466n	856.68	12.4591	M+NH4, M+Na		100 - 54.1 - 26.5 - 6.27 - 4.27 - 6.64	7771.02	7314.2	7730.64	7870.27	6883.89	8826.4	8067.84	8038.82	8642.23	9254.47	6111.87	6791.95	9052.43	7924.29	11377	6272.41	6881.62	7240.48	8257.09	6955.61	8181.57	6783.3	7269.7	7878.27	7698.07	10245.1	7647.25	8621.67	5536.52	9012.89	5908.27	7376.61	9142.59	8801.88	6335.47	4929.51	6888.22	6081.44	4938.01	8088.57	7318.5	6978.14	10294	7287.71
12.42_669.6226m/z	669.623	12.4187			100 - 45.3 - 14.3 - 3	1040.9	811.898	861.553	937.433	987.379	981.277	871.66	866.02	962.532	1024.55	1365.27	1133.56	947.058	1022.93	1113.16	945.765	1065.56	777.078	1058.18	793.699	867.724	894.351	1022.33	827.061	724.68	698.355	828.256	956.195	699.391	726.541	963.239	752.955	900.724	880.237	773.015	875.538	889.497	698.552	1119.64	873.847	1371.36	1254.32	984.411	1085.42
12.42_605.4553m/z	605.455	12.4187			100 - 40.2 - 28.6 - 9.37 - 0.491	2783.78	3112.11	3301.68	3341.52	3244.19	1612.27	1632.45	1456.89	1354.57	1383.13	4655.57	2913.44	3806.47	4758.29	3597.04	3119.96	1886.9	3301.3	3945.31	2832.87	3496.87	3634.97	3765.68	3425.33	2455.96	1845.14	3338.1	2217.19	3004.44	2824.68	2791.4	2219.9	3964.06	2753.81	2951.81	3090.26	3905.62	2969.61	2300.5	810.613	1837.63	2652.31	1316.63	1277.25
13.01_765.1777m/z	765.178	13.0137			100 - 74.9 - 23.3	888.884	974.25	984.682	996.879	968.577	848.79	932.47	654.315	560.552	537.124	997.624	4266.93	1042.48	373.644	2987.26	2004.91	94.7227	900.633	1328.02	1851.42	184.886	960.894	1061.37	1279.23	1133.25	318.149	263.533	657.6	979.576	252.783	428.132	906.503	244.494	355.943	583.1	140.741	810.067	165.424	1031.82	229.901	658.582	316.525	268.252	709.648
13.00_1511.3210m/z	1511.32	13.0016			100 - 62.1 - 45.1	1245.55	1155.21	1038.2	938.609	1070.66	1244.97	1108.73	985.034	852.213	862.642	1182.67	4372.9	1379.42	560.073	3000.53	2043.05	103.401	933.213	1431.02	2038.44	282.027	887.381	1234.15	1386.99	1654.72	419.093	289.304	819.143	1233.75	359.976	585.097	1262.18	287.305	476.067	619.992	197.162	1190.77	316.185	1241.3	399.861	1136.81	466.295	379.236	950.138
12.36_1168.7799m/z	1168.78	12.3629			83.1 - 100 - 64.4 - 41.3	5787.11	6181.79	5998.48	5677.27	6284.04	6276.73	6293.74	6431.29	6696.17	6755.16	6619.07	6680.13	6571.56	6218.56	6224.58	6445.14	4706.91	5511.61	6275.47	6570.63	5680.48	5741.64	5981.7	5563.43	6821.68	6097.39	5067.54	6795.96	5439.97	5872.57	5815.68	6451.4	5924.35	5201.61	6327.79	5729.55	5550.85	5390.27	6314.82	5972.74	7024.61	6939.09	7001.54	6288.93
12.36_1392.1390m/z	1392.14	12.3629			100 - 78.8 - 36.9 - 15 - 3.95	684.335	1024.93	1006.8	855.644	974.83	1417.39	1453.29	1458.54	1526.26	1390.84	1024.95	1396.9	1157.76	1063.73	1069.01	982.372	1294.19	673.001	1140.57	807.891	1033.89	795.422	893.452	701.249	1161.03	902.997	683.443	1085.76	822.89	1114.59	648.025	1323.5	1006.5	763.252	1265.79	857.269	761.108	645.638	1034.51	1072	1080.8	1782.73	1402.6	1636.08
12.36_1494.1678n	1517.16	12.3629	M+H-H2O, M+Na		100 - 85.1 - 66.8 - 45.4 - 1.78 - 1.28	2768.26	3359.59	3252.24	2722.77	3137.94	3523.45	3511.61	3707.5	3755.13	3780.84	3494.59	4093.17	3802.16	3691.49	3531.92	3159.92	2288.41	2302.5	4626.29	3439.07	3196.11	3007.82	2991.82	2551.9	4156.42	3339.09	2298.72	4121.04	2788.96	3003.88	3104.99	2990.07	3525.93	2364.15	3554.95	2993.62	2770.12	2516.81	3649.58	2592.82	4025.75	3837.9	4057.94	3509.19
12.36_1575.2199n	1576.23	12.3629	M+H, M+NH4, M+Na		98.8 - 100 - 64.9 - 51.9 - 16 - 8.15 - 6.19 - 3.24 - 2.48 - 2.08 - 1.84	7644.61	9001.5	8837.68	7940.6	8833.75	8567.8	8784.74	8608.23	9124.82	8686.47	11043.6	12177.1	10063.3	9179.23	10229.5	8495.76	5830.1	6986.85	13827.3	10168.4	7688.19	8476.33	8898.34	6866.76	15079	7002.09	5044.74	10505.5	7210.2	8105.56	7470.44	8446.66	7525.61	5734.39	8764.66	8462.43	7630.97	5051.92	9975.75	5151.77	7553.37	10733.3	8548.2	10905.8
12.38_966.3182m/z	966.318	12.3759			100 - 89.7 - 72.9 - 43.2 - 23.3 - 12	2418.97	2941.32	2631.99	2337.25	4520.55	2512.12	2313.4	2928.88	4196.03	2922.24	404.184	2122.1	971.24	1022.57	80.5547	954.901	153.475	101.52	101.509	181.439	89.0595	418.58	197.966	173.91	241.352	454.989	99.3066	174.541	694.914	382.115	188.119	1340.93	208.507	195.779	81.7892	134.699	669.417	960.92	330.288	562.653	853.896	98.0157	792.856	86.6724
13.00_1269.0716m/z	1269.07	13.0016			100 - 74.5	1001.5	1080.61	1125.75	947.152	1120.63	566.651	469.4	419.55	446.576	416.513	1025.77	1307.45	1304.61	921.926	930.355	988.992	1389.99	1396.77	802.616	1034.42	767.851	626.943	1234.35	1184.49	2129.1	2152.27	472.922	883.983	766.281	699.13	297.268	2559.44	1400.78	443.512	507.199	520.958	810.668	539.732	1313.74	534.085	305.982	392.192	739.973	897.916
13.00_984.9426n	1002.98	13.0016	M+H, M+NH4		100 - 73.2 - 45.7 - 20.4 - 7.11 - 2.76 - 1.49 - 0.235 - 0.0564	56687.2	55786.9	55654.5	54927.8	55040.6	88985.2	89096.9	94082.7	109955	111206	64427.4	57477.4	48561.9	49108.8	50386.2	58844.8	59482.1	51551.6	51836.1	42101.1	41077.9	57480.7	42530.8	49189.6	51721.9	45810.9	48371.4	58959.5	45261.5	52341.9	47792.3	57786.2	40216	66248.7	65462.5	61146.4	74195.8	71434.6	63329.3	96815.7	150985	128582	118196	71224.7
12.39_506.4563m/z	506.456	12.3898			100 - 42.5 - 9.96 - 2.21	14650.8	14896.4	15094.9	15538.9	15517.3	10631.2	10973.6	10610.3	11289.4	11563.3	1411.77	1244.24	25156.6	23697.7	18021.6	24892.7	1175.8	28320.8	1051.6	26217.8	24481.2	981.5	24919.6	22573.1	1106.04	19775.1	981.676	24575.2	1124.17	1136.75	26213.3	27771.2	1003.17	29067.1	1186.37	1085.51	1252.15	27150	28890.4	26075.2	1062.53	1008.92	1004.33	12150.1
13.00_939.8154m/z	939.815	13.0016			100 - 58.5 - 35.2 - 14.9 - 8.2 - 0.236	11198.8	11803.9	11657.9	11815.8	12104.8	10687.6	10585.1	9104.66	8344.57	8394.11	13303.4	8475.38	12002.1	13859.5	9457.1	14020.7	6431.02	12436.8	10711.7	9462.08	11815.2	11941.3	9596.76	13338.1	7656.36	11380.7	11459.6	14479.2	10105.3	10187.4	14475.5	12885.5	7634.5	15971.1	12509.8	14019.2	12945.4	13710.4	14357	12011.7	8849.67	8493.53	9734.6	12083.6
12.39_1151.8312n	1152.84	12.3898	M+H, M+NH4		100 - 32 - 13.9 - 5.48	3877.31	4452.3	4754.73	4315.44	4466.18	3799.19	3885.24	3784.55	3897.58	4342.44	3863.78	3568.25	5577.98	5553.91	4249.18	5128.87	2925.73	4779.87	3645.9	4853.06	5512.38	3725.63	5141.27	4578.79	3296.88	4234.52	3315.59	5113.42	3237.65	3285.69	5390.6	4925.1	4027.82	4803.08	3693.61	3191.38	3743.67	5641.85	5609.24	4214.63	3531.28	3598.69	3843.96	3819.2
13.00_764.6776m/z	764.678	13.0016			100 - 57.6	1164.95	1430.62	1237.48	1317.65	1309.17	1815.4	1587.96	1341.64	1134.24	1205.06	1466.51	5096.92	1337.29	490.791	3797.78	2581.22	1025.59	1160.07	1969.76	2328.25	260.249	1075.44	1486.76	1637.93	2359.22	852.659	376.982	948.304	1315.19	368.665	572.111	1263.38	457.742	355.241	714.9	208.395	1237.86	317.564	1451.22	827.379	1167.88	921.175	1072.42	1530.89
12.42_610.5883m/z	610.588	12.4187			100 - 32.6 - 28.3 - 7.61	4268.26	3541.53	3532.04	4624.91	4569.14	5067.76	4516.26	3732.6	3685.23	3715.69	3745.04	4883.06	4074.61	3241.61	3809.61	3992.13	5047.77	3454.03	4589.13	3631.71	2993.29	3790.46	3579.73	3528.66	3963.61	3864.2	3578.07	5769.6	3684.31	3852.22	2953.59	4143.71	3966.64	4900.91	4454.49	4638.21	3297.8	3076.39	5497.13	4502.74	4225.26	4627.89	4404.26	6157.31
12.39_1492.1421m/z	1492.14	12.3898			100 - 90.5 - 50.4 - 22.4 - 11 - 6.74 - 7.74 - 7.77 - 9.1 - 7.76	11680.1	11761.6	11183.9	10100.1	11248.5	11876.6	11993.3	11633	13041.7	13062.6	13741.6	14258.9	13639.9	14151.9	13851	10946.2	6358.1	8562.72	17202.2	12809.3	12058.7	10320.4	10395.8	8807.68	14771.5	12168.7	8222.21	15089.1	10098.5	10462.8	11049	10665.1	12698.5	7670.58	13863.1	11277.7	9192.48	8307.52	13243	8694.1	12540.8	12958.2	13589	8865.27
12.40_524.4813n	525.489	12.4042	M+H, M+NH4		100 - 37.4 - 27.2 - 18.9	1701.88	1592.32	1717.16	1808.77	1685.36	1977.87	1853.32	1847.54	2033.94	2170.28	2550.74	1617.33	1877.58	2007.35	1286.4	2972.09	2290.53	1231.41	1734.8	1418.14	1726.84	1120.93	1339.59	932.583	1257.31	1152.54	1010.54	1358.36	1559.05	3033.43	2295.55	1035.69	542.997	1440.11	1781.8	1188.94	1772.68	1538.99	3169.65	1066.52	1830.08	1826.78	1469.15	873.359
12.99_1243.0579m/z	1243.06	12.9896			100 - 70.4 - 49.5	1596.55	1596.16	1483.99	1505.42	1575.99	616.049	576.645	523.957	501.172	464.159	996.686	1989.52	2310.57	1486.17	1542.56	1677.06	2053.24	2037.97	1437.36	1274.27	868.195	851.693	2234.22	1947.3	2844.69	4074.15	623.173	575.86	599.216	584.819	290.779	4828.55	2174.73	354.327	733.179	692.155	1199.29	453.82	2464.51	756.971	343.997	626.765	939.003	1109.45
12.40_785.6516m/z	785.652	12.4042			100 - 8.15	1936.66	2275.41	2366.87	2136.65	2334.32	1915.41	1798.6	1945	1964.76	1942.13	2124.54	2469.85	2038.49	2591.18	2052.86	1826.4	2699.5	1942.28	2774.56	1861.82	2666.5	2063.91	2348.52	1884.24	2538.98	2322.42	2017.27	2488.65	1626.18	2424.8	1942.05	1934.42	3602.13	1894.22	2263.17	2480.63	1694.95	1922.86	2180.34	1970.97	2049.51	1926.89	2088.95	1942.01
12.99_988.9583m/z	988.958	12.9896			100 - 72 - 44.7 - 19.7 - 7.43 - 2.32	88548	87675.9	86619.8	85447.5	87131.2	138152	138405	145942	169135	170138	99654.9	98576.4	76140.1	79810.6	92809.7	96819	79677	83559.5	81618.3	74725.4	66703.2	86963	70813.6	78561.1	85683.9	67875.5	69972.4	92749.5	69314.7	79569.8	72582.4	95781.8	61898	101500	94896.4	89346.9	113926	105449	101912	143341	232133	193126	180328	113306
12.40_1053.9649n	1076.95	12.4042	M+NH4, M+Na		100 - 93.5 - 1.51	688.66	744.24	983.533	884.714	705.169	695.984	782.892	719.658	791.864	714.968	347.521	243.423	1600	1608.75	959.61	1572.32	528.443	1245.38	230.616	1404.23	1317.44	192.748	1555.95	1152.94	319.018	790.194	171.409	1472.73	389.691	223.065	1083.65	1539.23	168.748	1328.14	260.974	262.093	220.322	1686.15	1680.95	1535.01	297.727	287.613	293.894	1059.22
12.99_935.8875n	918.884	12.9896	M+H-H2O, M+NH4		100 - 58.7 - 30.9 - 12.8 - 4.47 - 0.758	564835	566703	552972	556434	552448	1.28979e+06	1.27138e+06	1.2066e+06	1.2374e+06	1.22245e+06	665686	500712	442485	489964	469829	616478	493030	477482	501785	368546	389628	590913	381985	441228	444198	417422	428672	625970	425062	458938	490558	608583	307933	850074	663514	669235	954223	953624	710420	1.37701e+06	1.75375e+06	1.68164e+06	1.54531e+06	972298
12.40_1112.9587n	1113.97	12.4042	M+H, M+Na		100 - 63 - 18	1272.88	1413.97	1676.81	1591.09	1626.02	1227.44	1200.45	1117.65	1237.32	1405.77	2213.23	1514.3	1765.86	2107.95	1372.56	2192.23	1891.28	1459.62	1546.27	1339.77	1707.68	1292.63	1288.08	1275.96	1127.9	955.421	1551.03	1296.17	1620.26	1794.83	1779.14	1127.1	1054.61	1375.39	1491.55	1333.36	1711.67	1539.47	2153.01	839.524	1277.04	1614.88	1252.45	744.445
12.40_1151.9449m/z	1151.94	12.4042			100 - 75.5 - 19.5	2145.8	2673.41	2720.88	2703.92	2972.66	1596.57	1628.86	1411.66	1617.59	1727.98	4065.35	2564.81	3029.23	4250.73	2885.47	2492.67	2060.95	2936.5	3209.26	2495.79	3059.65	2802.22	3163.7	3151.91	2243.2	1886.08	3082.54	2069.29	2734.84	2512.59	2675.83	2276.51	3386.87	2481.11	2541.83	2757.85	2975.7	2802.51	2358.35	1204.29	2147.42	2434.43	1763.13	1611.52
[truncated: 646 more rows]
[truncated: 35 more columns]

## Sheet: Cage & field all lipids NEG
						Normalised abundance
						QC FQ	QC FQ	QC FQ	QC FQ	QC FQ	QC CT	QC CT	QC CT	QC CT	QC CT	FQ	FQ	FQ	FQ	FQ	FQ	FQ	FQ	FQ	FQ	FQ	FQ	FQ	FQ	FQ	FQ	FQ	FQ	FQ	FQ	FQ	FQ	FQ	FQ	FQ	FQ	FQ	FQ	FQ	CQ	CQ	CQ	CQ	CQ
[truncated: 741 more rows]
[truncated: 35 more columns]

## Sheet: Cage & field sample metadata
Experiment	Queen	Ovary.mass.mg	Group	BQCV.log.copies	DWVA.log.copies	DWVB.log.copies	SBV.log.copies	Site	Super.cells	Restart.lay	Batch	Eggs.per.day	Total.virus.log.summed.copies	Worker.total.virus.log.summed.copies
[truncated: 56 more rows]

[truncated: 13 more sheets: Cage trial lipid virus stats, Field trial lipid virus stats, Field trial ChemRich summary, Field trial lipid super stats, Supersedure ChemRich summary, Restricted laying lipidomics, Restricted laying metadata, Restricted laying lipid stats, Restricted laying protein data, Restricted laying protein stats, Ovary section metadata, Ovary section protein data, Ovary mass by colony size]
